# Supplementary material for: Analysis of transcription profiles for the identification of master regulators as the key players in glioblastoma
Source: Comput Struct Biotechnol J. 2024 Sep 28;23:3559–74. doi: 10.1016/j.csbj.2024.09.022 (PMC11832006; doi:10.1016/j.csbj.2024.09.022)
Supplement: Supplementary file 1 — Supplementary material [file mmc1.xlsx]

## Sheet: Лист1
Gene symbol	Gene name	Immune MR	Protein class	Protein subclass	MR type	MR: active/inactive (A/I)	Cosine similarity	CI, 95%	N of CL GBM	N of ME GBM	N of PN GBM
AAK1	AP2 associated kinase 1		protein kinases	protein kinases	upstream MR	I	0.83	0.783, 0.874	69.6 (39)	81.6 (62)	26.1 (6)
ABR	ABR activator of RhoGEF and GTPase		small GTPases and their regulators	small GTPase regulators	upstream MR	I	0.355	0.245, 0.448	7.1 (4)	14.5 (11)	0 (0)
ACTL6A	actin like 6A		transcription regulators	chromatin structure regulators	upstream MR	A	0.709	0.648, 0.762	30.4 (17)	68.4 (52)	39.1 (9)
ACTN1	actinin alpha 1		other proteins	other proteins	upstream MR	A	0.369	0.251, 0.486	14.3 (8)	14.5 (11)	0 (0)
ACVRL1	activin A receptor like type 1		receptors	protein kinase receptors	upstream MR	A	0.484	0.373, 0.577	10.7 (6)	30.3 (23)	21.7 (5)
ADAM12	ADAM metallopeptidase domain 12		proteases	metalloproteases	upstream MR	A	0.718	0.65, 0.778	32.1 (18)	65.8 (50)	4.3 (1)
ADAM17	ADAM metallopeptidase domain 17		proteases	metalloproteases	upstream MR	A	0.4	0.242, 0.545	8.9 (5)	10.5 (8)	0 (0)
ADAM9	ADAM metallopeptidase domain 9		proteases	metalloproteases	upstream MR	A	0.37	0.248, 0.488	17.9 (10)	25 (19)	0 (0)
ADORA3	adenosine A3 receptor		receptors	GPCR receptors	upstream MR	A	0.617	0.543, 0.684	25 (14)	43.4 (33)	13 (3)
AHR	aryl hydrocarbon receptor		receptors	nuclear receptors	TF	A	0.396	0.275, 0.501	0 (0)	17.1 (13)	0 (0)
AKAP13	A-kinase anchoring protein 13		scaffold/adaptor proteins	scaffold/adaptor proteins	upstream MR	A	0.387	0.265, 0.492	5.4 (3)	21.1 (16)	0 (0)
AKT1	AKT serine/threonine kinase 1		protein kinases	protein kinases	upstream MR	A	0.418	0.324, 0.52	19.6 (11)	19.7 (15)	8.7 (2)
ANGPT1	angiopoietin 1		ligands	other ligands	upstream MR	A	0.674	0.587, 0.748	44.6 (25)	59.2 (45)	8.7 (2)
ANGPT2	angiopoietin 2		ligands	other ligands	upstream MR	A	0.853	0.786, 0.911	82.1 (46)	89.5 (68)	34.8 (8)
ANXA2	annexin A2		other proteins	other proteins	upstream MR	A	0.767	0.712, 0.818	50 (28)	78.9 (60)	8.7 (2)
APH1A	aph-1 homolog A, gamma-secretase subunit		proteases	other proteases	upstream MR	A	0.336	0.256, 0.403	7.1 (4)	17.1 (13)	0 (0)
AR	androgen receptor		receptors	nuclear receptors	upstream MR	A	0.325	0.2, 0.422	17.9 (10)	11.8 (9)	21.7 (5)
ARAF	A-Raf proto-oncogene, serine/threonine kinase		protein kinases	protein kinases	upstream MR	A	0.729	0.656, 0.792	39.3 (22)	61.8 (47)	8.7 (2)
AREG	amphiregulin		ligands	growth factors	upstream MR	A	0.587	0.486, 0.683	21.4 (12)	60.5 (46)	13 (3)
ARHGAP21	Rho GTPase activating protein 21		small GTPases and their regulators	small GTPase regulators	upstream MR	I	0.408	0.291, 0.53	1.8 (1)	19.7 (15)	8.7 (2)
ARHGAP23	Rho GTPase activating protein 23		small GTPases and their regulators	small GTPase regulators	upstream MR	I	0.351	0.217, 0.472	3.6 (2)	14.5 (11)	4.3 (1)
ARHGAP26	Rho GTPase activating protein 26		small GTPases and their regulators	small GTPase regulators	upstream MR	I	0.491	0.399, 0.583	23.2 (13)	34.2 (26)	8.7 (2)
ARHGAP35	Rho GTPase activating protein 35		small GTPases and their regulators	small GTPase regulators	upstream MR	I	0.411	0.276, 0.527	5.4 (3)	18.4 (14)	4.3 (1)
ARHGAP44	Rho GTPase activating protein 44		small GTPases and their regulators	small GTPase regulators	upstream MR	I	0.332	0.242, 0.402	8.9 (5)	15.8 (12)	0 (0)
ARHGAP5	Rho GTPase activating protein 5		small GTPases and their regulators	small GTPase regulators	upstream MR	I	0.355	0.224, 0.469	0 (0)	18.4 (14)	4.3 (1)
ARHGDIG	Rho GDP dissociation inhibitor gamma		small GTPases and their regulators	small GTPase regulators	upstream MR	I	0.434	0.362, 0.503	8.9 (5)	28.9 (22)	8.7 (2)
ARHGEF19	Rho guanine nucleotide exchange factor 19		small GTPases and their regulators	small GTPase regulators	upstream MR	A	0.571	0.482, 0.653	21.4 (12)	44.7 (34)	4.3 (1)
ARHGEF6	Rac/Cdc42 guanine nucleotide exchange factor 6		small GTPases and their regulators	small GTPase regulators	upstream MR	A	0.377	0.267, 0.466	16.1 (9)	21.1 (16)	0 (0)
ATAD2	ATPase family AAA domain containing 2		transcription regulators	transcription coregulator	upstream MR	A	0.548	0.465, 0.619	37.5 (21)	9.2 (7)	56.5 (13)
ATF1	activating transcription factor 1		transcription regulators	transcription factors	upstream MR	A	0.376	0.212, 0.531	3.6 (2)	17.1 (13)	0 (0)
ATF3	activating transcription factor 3		transcription regulators	transcription factors	upstream MR	A	0.332	0.169, 0.475	1.8 (1)	7.9 (6)	0 (0)
BAG4	BAG cochaperone 4		other proteins	other proteins	upstream MR	I	0.414	0.297, 0.511	26.8 (15)	11.8 (9)	4.3 (1)
BCL10	BCL10 immune signaling adaptor	+	other proteins	other proteins	upstream MR	A	0.522	0.41, 0.626	3.6 (2)	35.5 (27)	0 (0)
BMP2	bone morphogenetic protein 2		ligands	growth factors	upstream MR	A	0.419	0.307, 0.529	7.1 (4)	18.4 (14)	21.7 (5)
BMP4	bone morphogenetic protein 4		ligands	growth factors	upstream MR	A	0.479	0.35, 0.592	8.9 (5)	21.1 (16)	21.7 (5)
BNIP2	BCL2 interacting protein 2		other proteins	other proteins	upstream MR	A	0.318	0.178, 0.477	0 (0)	13.2 (10)	0 (0)
BRCA2	BRCA2 DNA repair associated		other proteins	other proteins	upstream MR	A	0.763	0.712, 0.814	46.4 (26)	57.9 (44)	69.6 (16)
BTF3	basic transcription factor 3		other proteins	other proteins	upstream MR	A	0.364	0.275, 0.455	21.4 (12)	13.2 (10)	4.3 (1)
BTRC	beta-transducin repeat containing E3 ubiquitin protein ligase		ubiquitin-protein ligases	ubiquitin-protein ligases	upstream MR	I	0.58	0.506, 0.649	23.2 (13)	39.5 (30)	34.8 (8)
BUB1	BUB1 mitotic checkpoint serine/threonine kinase		protein kinases	protein kinases	upstream MR	A	0.574	0.514, 0.632	28.6 (16)	30.3 (23)	52.2 (12)
C3	complement C3	+	ligands	other ligands	upstream MR	A	0.598	0.507, 0.674	39.3 (22)	39.5 (30)	13 (3)
CALM1	calmodulin 1		other proteins	other proteins	upstream MR	I	0.379	0.259, 0.475	5.4 (3)	0 (0)	52.2 (12)
CAMK2A	calcium/calmodulin dependent protein kinase II alpha		protein kinases	protein kinases	upstream MR	I	0.845	0.77, 0.91	76.8 (43)	90.8 (69)	69.6 (16)
CAMK2G	calcium/calmodulin dependent protein kinase II gamma		protein kinases	protein kinases	upstream MR	I	0.438	0.343, 0.526	17.9 (10)	11.8 (9)	56.5 (13)
CARD16	caspase recruitment domain family member 16		other proteins	other proteins	upstream MR	A	0.352	0.266, 0.427	19.6 (11)	9.2 (7)	8.7 (2)
CARD6	caspase recruitment domain family member 6		other proteins	other proteins	upstream MR	A	0.801	0.746, 0.858	46.4 (26)	80.3 (61)	4.3 (1)
CARD9	caspase recruitment domain family member 9	+	scaffold/adaptor proteins	scaffold/adaptor proteins	upstream MR	A	0.532	0.437, 0.621	14.3 (8)	35.5 (27)	4.3 (1)
CASP2	caspase 2		proteases	other proteases	upstream MR	A	0.403	0.307, 0.487	17.9 (10)	19.7 (15)	0 (0)
CASP8	caspase 8		proteases	other proteases	upstream MR	A	0.545	0.436, 0.641	25 (14)	22.4 (17)	0 (0)
CAV1	caveolin 1		scaffold/adaptor proteins	scaffold/adaptor proteins	upstream MR	A	0.38	0.239, 0.498	19.6 (11)	34.2 (26)	4.3 (1)
CCL2	C-C motif chemokine ligand 2	+	ligands	cytokines	upstream MR	A	0.31	0.2, 0.422	0 (0)	30.3 (23)	0 (0)
CCL5	C-C motif chemokine ligand 5	+	ligands	cytokines	upstream MR	A	0.815	0.749, 0.867	50 (28)	76.3 (58)	8.7 (2)
CCNA1	cyclin A1		other proteins	other proteins	upstream MR	I	0.387	0.287, 0.47	17.9 (10)	10.5 (8)	17.4 (4)
CCND2	cyclin D2		other proteins	other proteins	upstream MR	A	0.471	0.34, 0.586	26.8 (15)	7.9 (6)	39.1 (9)
CCNG1	cyclin G1		other proteins	other proteins	upstream MR	A	0.538	0.434, 0.621	23.2 (13)	35.5 (27)	0 (0)
CCR5	C-C motif chemokine receptor 5	+	receptors	GPCR receptors	upstream MR	A	0.8	0.738, 0.859	39.3 (22)	76.3 (58)	13 (3)
CD28	CD28 molecule	+	receptors	other receptors	upstream MR	A	0.403	0.275, 0.509	1.8 (1)	18.4 (14)	0 (0)
CD3E	CD3 epsilon subunit of T-cell receptor complex	+	receptors	other receptors	upstream MR	A	0.45	0.342, 0.545	5.4 (3)	25 (19)	0 (0)
CD4	CD4 molecule	+	receptors	other receptors	upstream MR	A	0.747	0.68, 0.813	32.1 (18)	76.3 (58)	8.7 (2)
CD40	CD40 molecule	+	receptors	TNF superfamily receptors	upstream MR	A	0.634	0.549, 0.717	17.9 (10)	53.9 (41)	0 (0)
CD74	CD74 molecule	+	scaffold/adaptor proteins	scaffold/adaptor proteins	upstream MR	A	0.658	0.586, 0.718	50 (28)	44.7 (34)	17.4 (4)
CD82	CD82 molecule	+	scaffold/adaptor proteins	scaffold/adaptor proteins	upstream MR	A	0.456	0.342, 0.559	32.1 (18)	11.8 (9)	4.3 (1)
CDC42	cell division cycle 42		small GTPases and their regulators	small GTPases	upstream MR	A	0.309	0.174, 0.426	0 (0)	17.1 (13)	4.3 (1)
CDH15	cadherin 15		cell-cell and cell-ECM interactions	cell adhesion molecules	upstream MR	A	0.474	0.382, 0.555	8.9 (5)	39.5 (30)	8.7 (2)
CDK4	cyclin dependent kinase 4		protein kinases	protein kinases	upstream MR	A	0.425	0.35, 0.501	21.4 (12)	15.8 (12)	17.4 (4)
CEBPA	CCAAT enhancer binding protein alpha		transcription regulators	transcription factors	TF	A	0.432	0.279, 0.552	0 (0)	15.8 (12)	0 (0)
CEBPB	CCAAT enhancer binding protein beta		transcription regulators	transcription factors	TF	A	0.735	0.66, 0.802	16.1 (9)	63.2 (48)	4.3 (1)
CEBPD	CCAAT enhancer binding protein delta		transcription regulators	transcription factors	TF	A	0.657	0.591, 0.717	17.9 (10)	60.5 (46)	4.3 (1)
CHN1	chimerin 1		small GTPases and their regulators	small GTPase regulators	upstream MR	I	0.339	0.258, 0.414	8.9 (5)	15.8 (12)	0 (0)
CIITA	class II major histocompatibility complex transactivator	+	transcription regulators	transcription coregulator	TF	A	0.611	0.522, 0.689	25 (14)	31.6 (24)	4.3 (1)
CLOCK	clock circadian regulator		transcription regulators	transcription factors	TF	I	0.32	0.166, 0.447	0 (0)	2.6 (2)	21.7 (5)
COL1A1	collagen type I alpha 1 chain		cell-cell and cell-ECM interactions	ECM proteins	upstream MR	A	0.319	0.228, 0.399	10.7 (6)	13.2 (10)	0 (0)
COL2A1	collagen type II alpha 1 chain		cell-cell and cell-ECM interactions	ECM proteins	upstream MR	A	0.331	0.178, 0.474	8.9 (5)	7.9 (6)	0 (0)
COL3A1	collagen type III alpha 1 chain		cell-cell and cell-ECM interactions	ECM proteins	upstream MR	A	0.569	0.503, 0.633	41.1 (23)	31.6 (24)	4.3 (1)
COL4A1	collagen type IV alpha 1 chain		cell-cell and cell-ECM interactions	ECM proteins	upstream MR	A	0.426	0.351, 0.497	19.6 (11)	22.4 (17)	0 (0)
COL4A2	collagen type IV alpha 2 chain		cell-cell and cell-ECM interactions	ECM proteins	upstream MR	A	0.671	0.612, 0.729	53.6 (30)	46.1 (35)	8.7 (2)
COL4A6	collagen type IV alpha 6 chain		cell-cell and cell-ECM interactions	ECM proteins	upstream MR	A	0.375	0.266, 0.477	12.5 (7)	15.8 (12)	0 (0)
COL6A1	collagen type VI alpha 1 chain		cell-cell and cell-ECM interactions	ECM proteins	upstream MR	A	0.384	0.29, 0.464	14.3 (8)	18.4 (14)	0 (0)
COL6A2	collagen type VI alpha 2 chain		cell-cell and cell-ECM interactions	ECM proteins	upstream MR	A	0.41	0.327, 0.491	14.3 (8)	19.7 (15)	0 (0)
CRLF1	cytokine receptor like factor 1	+	receptors	cytokine receptors	upstream MR	I	0.519	0.412, 0.624	46.4 (26)	28.9 (22)	17.4 (4)
CSF1	colony stimulating factor 1	+	ligands	cytokines	upstream MR	A	0.729	0.655, 0.795	28.6 (16)	75 (57)	13 (3)
CSF2RA	colony stimulating factor 2 receptor subunit alpha	+	receptors	cytokine receptors	upstream MR	A	0.465	0.362, 0.561	5.4 (3)	42.1 (32)	4.3 (1)
CSF2RB	colony stimulating factor 2 receptor subunit beta	+	receptors	cytokine receptors	upstream MR	A	0.743	0.671, 0.804	21.4 (12)	71.1 (54)	4.3 (1)
CSF3R	colony stimulating factor 3 receptor	+	receptors	cytokine receptors	upstream MR	A	0.725	0.651, 0.794	17.9 (10)	72.4 (55)	4.3 (1)
CTSL	cathepsin L		proteases	other proteases	upstream MR	A	0.417	0.318, 0.505	28.6 (16)	13.2 (10)	8.7 (2)
CXCR4	C-X-C motif chemokine receptor 4	+	receptors	GPCR receptors	upstream MR	A	0.431	0.296, 0.558	51.8 (29)	43.4 (33)	17.4 (4)
CXXC4	CXXC finger protein 4		other proteins	other proteins	upstream MR	I	0.3	0.174, 0.427	5.4 (3)	10.5 (8)	0 (0)
CYLD	CYLD lysine 63 deubiquitinase		other enzymes	other enzymes	upstream MR	I	0.302	0.204, 0.404	12.5 (7)	17.1 (13)	0 (0)
CYSLTR1	cysteinyl leukotriene receptor 1		receptors	GPCR receptors	upstream MR	A	0.43	0.318, 0.54	12.5 (7)	25 (19)	0 (0)
DDIT3	DNA damage inducible transcript 3		transcription regulators	transcription factors	TF	A	0.407	0.272, 0.524	3.6 (2)	27.6 (21)	0 (0)
DDR1	discoidin domain receptor tyrosine kinase 1		receptors	protein kinase receptors	upstream MR	A	0.395	0.291, 0.497	17.9 (10)	25 (19)	4.3 (1)
DDR2	discoidin domain receptor tyrosine kinase 2		receptors	protein kinase receptors	upstream MR	A	0.546	0.432, 0.648	16.1 (9)	46.1 (35)	4.3 (1)
DDX58	RNA sensor RIG-I	+	receptors	other receptors	upstream MR	A	0.545	0.454, 0.625	21.4 (12)	31.6 (24)	4.3 (1)
DKK2	dickkopf WNT signaling pathway inhibitor 2		other proteins	other proteins	upstream MR	I	0.606	0.504, 0.695	42.9 (24)	30.3 (23)	82.6 (19)
DLK2	delta like non-canonical Notch ligand 2		ligands	other ligands	upstream MR	I	0.641	0.557, 0.704	33.9 (19)	52.6 (40)	4.3 (1)
DLL3	delta like canonical Notch ligand 3		ligands	other ligands	upstream MR	A	0.405	0.28, 0.512	26.8 (15)	40.8 (31)	8.7 (2)
DLL4	delta like canonical Notch ligand 4		ligands	other ligands	upstream MR	A	0.415	0.281, 0.532	10.7 (6)	23.7 (18)	0 (0)
DNMBP	dynamin binding protein		small GTPases and their regulators	small GTPase regulators	upstream MR	A	0.317	0.19, 0.434	5.4 (3)	13.2 (10)	0 (0)
DOT1L	DOT1 like histone lysine methyltransferase		transcription regulators	histone modification enzymes	upstream MR	A	0.65	0.568, 0.728	53.6 (30)	19.7 (15)	69.6 (16)
DTX4	deltex E3 ubiquitin ligase 4		ubiquitin-protein ligases	ubiquitin-protein ligases	upstream MR	I	0.576	0.468, 0.671	32.1 (18)	48.7 (37)	0 (0)
DUSP1	dual specificity phosphatase 1		protein phosphatases	protein phosphatases	upstream MR	A	0.36	0.257, 0.465	8.9 (5)	22.4 (17)	4.3 (1)
DUSP26	dual specificity phosphatase 26		protein phosphatases	protein phosphatases	upstream MR	I	0.31	0.18, 0.413	5.4 (3)	21.1 (16)	0 (0)
DUSP6	dual specificity phosphatase 6		protein phosphatases	protein phosphatases	upstream MR	A	0.613	0.521, 0.695	25 (14)	48.7 (37)	4.3 (1)
DUSP7	dual specificity phosphatase 7		protein phosphatases	protein phosphatases	upstream MR	I	0.726	0.661, 0.785	50 (28)	65.8 (50)	4.3 (1)
DVL2	dishevelled segment polarity protein 2		scaffold/adaptor proteins	scaffold/adaptor proteins	upstream MR	A	0.444	0.362, 0.519	30.4 (17)	13.2 (10)	17.4 (4)
E2F1	E2F transcription factor 1		transcription regulators	transcription factors	TF	A	0.726	0.667, 0.776	51.8 (29)	39.5 (30)	82.6 (19)
E2F2	E2F transcription factor 2		transcription regulators	transcription factors	TF	A	0.787	0.741, 0.838	66.1 (37)	48.7 (37)	95.7 (22)
ECT2	epithelial cell transforming 2		small GTPases and their regulators	small GTPase regulators	upstream MR	A	0.371	0.274, 0.447	8.9 (5)	21.1 (16)	8.7 (2)
EDNRA	endothelin receptor type A		receptors	GPCR receptors	upstream MR	A	0.824	0.772, 0.871	64.3 (36)	81.6 (62)	30.4 (7)
EDNRB	endothelin receptor type B		receptors	GPCR receptors	upstream MR	A	0.548	0.442, 0.654	66.1 (37)	34.2 (26)	13 (3)
EFNA2	ephrin A2		ligands	other ligands	upstream MR	A	0.689	0.595, 0.771	76.8 (43)	48.7 (37)	39.1 (9)
EFNA4	ephrin A4		ligands	other ligands	upstream MR	A	0.857	0.797, 0.91	75 (42)	93.4 (71)	26.1 (6)
EFNB1	ephrin B1		ligands	other ligands	upstream MR	A	0.333	0.237, 0.411	14.3 (8)	11.8 (9)	0 (0)
EGF	epidermal growth factor		ligands	growth factors	upstream MR	A	0.612	0.53, 0.681	42.9 (24)	40.8 (31)	0 (0)
EGFR	epidermal growth factor receptor		receptors	protein kinase receptors	upstream MR	A	0.855	0.801, 0.902	80.4 (45)	89.5 (68)	21.7 (5)
EID2	EP300 interacting inhibitor of differentiation 2		transcription regulators	transcription coregulator	upstream MR	I	0.409	0.302, 0.499	1.8 (1)	28.9 (22)	8.7 (2)
EIF3F	eukaryotic translation initiation factor 3 subunit F		other proteins	other proteins	upstream MR	A	0.474	0.375, 0.566	14.3 (8)	35.5 (27)	4.3 (1)
ELF1	E74 like ETS transcription factor 1		transcription regulators	transcription factors	TF	A	0.512	0.403, 0.613	8.9 (5)	21.1 (16)	0 (0)
EPHA5	EPH receptor A5		receptors	protein kinase receptors	upstream MR	I	0.359	0.259, 0.443	12.5 (7)	1.3 (1)	56.5 (13)
EPS15	epidermal growth factor receptor pathway substrate 15		other proteins	other proteins	upstream MR	I	0.472	0.376, 0.557	35.7 (20)	10.5 (8)	30.4 (7)
EPS15L1	epidermal growth factor receptor pathway substrate 15 like 1		other proteins	other proteins	upstream MR	I	0.345	0.248, 0.429	1.8 (1)	22.4 (17)	0 (0)
ERG	ETS transcription factor ERG		transcription regulators	transcription factors	TF	A	0.38	0.257, 0.487	10.7 (6)	10.5 (8)	0 (0)
ETS1	ETS proto-oncogene 1, transcription factor		transcription regulators	transcription factors	TF	A	0.84	0.787, 0.885	67.9 (38)	65.8 (50)	73.9 (17)
ETV4	ETS variant transcription factor 4		transcription regulators	transcription factors	TF	A	0.871	0.826, 0.914	78.6 (44)	80.3 (61)	43.5 (10)
EZH2	enhancer of zeste 2 polycomb repressive complex 2 subunit		transcription regulators	histone modification enzymes	upstream MR	A	0.411	0.308, 0.489	16.1 (9)	15.8 (12)	34.8 (8)
F2R	coagulation factor II thrombin receptor		receptors	GPCR receptors	upstream MR	A	0.585	0.521, 0.648	30.4 (17)	43.4 (33)	13 (3)
F2RL1	F2R like trypsin receptor 1	+	receptors	GPCR receptors	upstream MR	A	0.777	0.714, 0.832	62.5 (35)	69.7 (53)	21.7 (5)
F2RL2	coagulation factor II thrombin receptor like 2		receptors	GPCR receptors	upstream MR	A	0.901	0.862, 0.936	75 (42)	98.7 (75)	21.7 (5)
F2RL3	F2R like thrombin or trypsin receptor 3		receptors	GPCR receptors	upstream MR	A	0.881	0.84, 0.918	76.8 (43)	88.2 (67)	34.8 (8)
FAM13A	family with sequence similarity 13 member A		small GTPases and their regulators	small GTPase regulators	upstream MR	I	0.319	0.154, 0.474	7.1 (4)	5.3 (4)	0 (0)
FAS	Fas cell surface death receptor		receptors	TNF superfamily receptors	upstream MR	A	0.709	0.626, 0.776	44.6 (25)	55.3 (42)	0 (0)
FCGR3A	Fc gamma receptor IIIa	+	receptors	other receptors	upstream MR	A	0.789	0.735, 0.844	55.4 (31)	76.3 (58)	8.7 (2)
FERMT2	FERM domain containing kindlin 2		other proteins	other proteins	upstream MR	A	0.465	0.358, 0.56	28.6 (16)	11.8 (9)	0 (0)
FERMT3	FERM domain containing kindlin 3		other proteins	other proteins	upstream MR	A	0.395	0.283, 0.48	14.3 (8)	21.1 (16)	4.3 (1)
FES	FES proto-oncogene, tyrosine kinase		protein kinases	protein kinases	upstream MR	A	0.63	0.523, 0.721	14.3 (8)	47.4 (36)	0 (0)
FGR	FGR proto-oncogene, Src family tyrosine kinase	+	protein kinases	protein kinases	upstream MR	A	0.595	0.515, 0.662	16.1 (9)	52.6 (40)	13 (3)
FKBP1A	FKBP prolyl isomerase 1A		other enzymes	other enzymes	upstream MR	A	0.316	0.102, 0.485	0 (0)	5.3 (4)	0 (0)
FLT4	fms related receptor tyrosine kinase 4		receptors	protein kinase receptors	upstream MR	A	0.395	0.308, 0.483	12.5 (7)	23.7 (18)	0 (0)
FNTA	farnesyltransferase, CAAX box, alpha		other enzymes	other enzymes	upstream MR	A	0.328	0.201, 0.443	3.6 (2)	15.8 (12)	8.7 (2)
FOSL2	FOS like 2, AP-1 transcription factor subunit		transcription regulators	transcription factors	TF	A	0.414	0.227, 0.571	5.4 (3)	6.6 (5)	0 (0)
FOXM1	forkhead box M1		transcription regulators	transcription factors	TF	A	0.93	0.898, 0.957	76.8 (43)	93.4 (71)	87 (20)
FPR1	formyl peptide receptor 1	+	receptors	GPCR receptors	upstream MR	A	0.592	0.499, 0.674	17.9 (10)	42.1 (32)	13 (3)
FRS3	fibroblast growth factor receptor substrate 3		scaffold/adaptor proteins	scaffold/adaptor proteins	upstream MR	I	0.765	0.71, 0.818	41.1 (23)	77.6 (59)	13 (3)
FURIN	furin, paired basic amino acid cleaving enzyme		proteases	other proteases	upstream MR	A	0.329	0.192, 0.437	0 (0)	14.5 (11)	0 (0)
FZD2	frizzled class receptor 2		receptors	other receptors	upstream MR	A	0.327	0.226, 0.408	10.7 (6)	9.2 (7)	13 (3)
FZD7	frizzled class receptor 7		receptors	other receptors	upstream MR	A	0.339	0.255, 0.417	8.9 (5)	17.1 (13)	0 (0)
GADD45B	growth arrest and DNA damage inducible beta		other proteins	other proteins	upstream MR	A	0.43	0.259, 0.592	3.6 (2)	10.5 (8)	0 (0)
GALR1	galanin receptor 1		receptors	GPCR receptors	upstream MR	A	0.313	0.188, 0.437	17.9 (10)	21.1 (16)	8.7 (2)
GATA3	GATA binding protein 3	+	transcription regulators	transcription factors	upstream MR	A	0.32	0.18, 0.451	32.1 (18)	7.9 (6)	47.8 (11)
GDF5	growth differentiation factor 5		ligands	growth factors	upstream MR	A	0.386	0.273, 0.485	7.1 (4)	25 (19)	4.3 (1)
GNA12	G protein subunit alpha 12		other proteins	other proteins	upstream MR	A	0.486	0.394, 0.588	28.6 (16)	22.4 (17)	4.3 (1)
GNA13	G protein subunit alpha 13		other proteins	other proteins	upstream MR	A	0.477	0.385, 0.57	25 (14)	30.3 (23)	8.7 (2)
GNAI2	G protein subunit alpha i2		other proteins	other proteins	upstream MR	A	0.536	0.444, 0.613	26.8 (15)	35.5 (27)	8.7 (2)
GPC3	glypican 3		scaffold/adaptor proteins	scaffold/adaptor proteins	upstream MR	A	0.515	0.426, 0.591	10.7 (6)	42.1 (32)	21.7 (5)
GPR132	G protein-coupled receptor 132		receptors	GPCR receptors	upstream MR	A	0.435	0.342, 0.515	3.6 (2)	40.8 (31)	0 (0)
GPR161	G protein-coupled receptor 161		receptors	GPCR receptors	upstream MR	A	0.617	0.54, 0.69	55.4 (31)	23.7 (18)	52.2 (12)
GPR174	G protein-coupled receptor 174		receptors	GPCR receptors	upstream MR	A	0.479	0.36, 0.585	19.6 (11)	39.5 (30)	30.4 (7)
GPR183	G protein-coupled receptor 183	+	receptors	GPCR receptors	upstream MR	A	0.502	0.389, 0.605	3.6 (2)	31.6 (24)	13 (3)
GPR34	G protein-coupled receptor 34		receptors	GPCR receptors	upstream MR	A	0.576	0.489, 0.651	19.6 (11)	39.5 (30)	13 (3)
GPR84	G protein-coupled receptor 84		receptors	GPCR receptors	upstream MR	A	0.534	0.424, 0.636	17.9 (10)	32.9 (25)	0 (0)
GSK3A	glycogen synthase kinase 3 alpha		protein kinases	protein kinases	upstream MR	I	0.354	0.256, 0.454	7.1 (4)	15.8 (12)	4.3 (1)
GSTP1	glutathione S-transferase pi 1		other enzymes	other enzymes	upstream MR	A	0.776	0.722, 0.827	53.6 (30)	75 (57)	4.3 (1)
HCK	HCK proto-oncogene, Src family tyrosine kinase	+	protein kinases	protein kinases	upstream MR	A	0.489	0.398, 0.576	21.4 (12)	25 (19)	8.7 (2)
HGF	hepatocyte growth factor		ligands	growth factors	upstream MR	A	0.329	0.191, 0.456	10.7 (6)	35.5 (27)	0 (0)
HGFAC	HGF activator		proteases	other proteases	upstream MR	A	0.477	0.367, 0.57	37.5 (21)	30.3 (23)	4.3 (1)
HIF1A	hypoxia inducible factor 1 subunit alpha		transcription regulators	transcription factors	TF	A	0.717	0.656, 0.776	32.1 (18)	69.7 (53)	21.7 (5)
HLA-A	major histocompatibility complex, class I, A	+	major histocompatibility complex	major histocompatibility complex	upstream MR	A	0.791	0.74, 0.839	66.1 (37)	73.7 (56)	8.7 (2)
HLA-B	major histocompatibility complex, class I, B	+	major histocompatibility complex	major histocompatibility complex	upstream MR	A	0.795	0.743, 0.843	64.3 (36)	73.7 (56)	8.7 (2)
HLA-C	major histocompatibility complex, class I, C	+	major histocompatibility complex	major histocompatibility complex	upstream MR	A	0.804	0.747, 0.851	64.3 (36)	73.7 (56)	8.7 (2)
HLA-DMA	major histocompatibility complex, class II, DM alpha	+	major histocompatibility complex	major histocompatibility complex	upstream MR	A	0.824	0.773, 0.874	57.1 (32)	81.6 (62)	8.7 (2)
HLA-DMB	major histocompatibility complex, class II, DM beta	+	major histocompatibility complex	major histocompatibility complex	upstream MR	A	0.808	0.754, 0.86	53.6 (30)	80.3 (61)	8.7 (2)
HLA-DOA	major histocompatibility complex, class II, DO alpha	+	major histocompatibility complex	major histocompatibility complex	upstream MR	A	0.724	0.651, 0.791	42.9 (24)	64.5 (49)	8.7 (2)
HLA-DOB	major histocompatibility complex, class II, DO beta	+	major histocompatibility complex	major histocompatibility complex	upstream MR	A	0.524	0.421, 0.61	28.6 (16)	34.2 (26)	4.3 (1)
HLA-DPA1	major histocompatibility complex, class II, DP alpha 1	+	major histocompatibility complex	major histocompatibility complex	upstream MR	A	0.778	0.721, 0.829	58.9 (33)	73.7 (56)	8.7 (2)
HLA-DPB1	major histocompatibility complex, class II, DP beta 1	+	major histocompatibility complex	major histocompatibility complex	upstream MR	A	0.783	0.729, 0.83	60.7 (34)	71.1 (54)	8.7 (2)
HLA-DQA1	major histocompatibility complex, class II, DQ alpha 1	+	major histocompatibility complex	major histocompatibility complex	upstream MR	A	0.763	0.703, 0.818	58.9 (33)	68.4 (52)	8.7 (2)
HLA-DQA2	major histocompatibility complex, class II, DQ alpha 2	+	major histocompatibility complex	major histocompatibility complex	upstream MR	A	0.729	0.665, 0.792	57.1 (32)	61.8 (47)	8.7 (2)
HLA-DQB1	major histocompatibility complex, class II, DQ beta 1	+	major histocompatibility complex	major histocompatibility complex	upstream MR	A	0.759	0.689, 0.818	50 (28)	69.7 (53)	8.7 (2)
HLA-DRB5	major histocompatibility complex, class II, DR beta 5	+	major histocompatibility complex	major histocompatibility complex	upstream MR	A	0.65	0.55, 0.731	35.7 (20)	56.6 (43)	8.7 (2)
HLA-E	major histocompatibility complex, class I, E	+	major histocompatibility complex	major histocompatibility complex	upstream MR	A	0.79	0.732, 0.843	51.8 (29)	71.1 (54)	8.7 (2)
HLA-F	major histocompatibility complex, class I, F	+	major histocompatibility complex	major histocompatibility complex	upstream MR	A	0.681	0.599, 0.753	35.7 (20)	55.3 (42)	4.3 (1)
HMGA1	high mobility group AT-hook 1		transcription regulators	transcription factors	TF	A	0.364	0.257, 0.475	5.4 (3)	23.7 (18)	0 (0)
HMGA2	high mobility group AT-hook 2		transcription regulators	transcription factors	TF	A	0.74	0.659, 0.81	37.5 (21)	51.3 (39)	17.4 (4)
HMGN1	high mobility group nucleosome binding domain 1		transcription regulators	chromatin structure regulators	upstream MR	A	0.737	0.676, 0.791	46.4 (26)	69.7 (53)	26.1 (6)
HOXB7	homeobox B7		transcription regulators	transcription factors	upstream MR	A	0.523	0.441, 0.598	21.4 (12)	43.4 (33)	0 (0)
HRH1	histamine receptor H1		receptors	GPCR receptors	upstream MR	A	0.578	0.486, 0.656	28.6 (16)	44.7 (34)	4.3 (1)
HSPA1B	heat shock protein family A (Hsp70) member 1B		other proteins	other proteins	upstream MR	A	0.358	0.238, 0.467	10.7 (6)	23.7 (18)	4.3 (1)
HSPA2	heat shock protein family A (Hsp70) member 2		other proteins	other proteins	upstream MR	I	0.595	0.506, 0.673	23.2 (13)	44.7 (34)	26.1 (6)
HSPB1	heat shock protein family B (small) member 1		other proteins	other proteins	upstream MR	A	0.837	0.786, 0.883	69.6 (39)	77.6 (59)	56.5 (13)
HSPG2	heparan sulfate proteoglycan 2		cell-cell and cell-ECM interactions	cell adhesion molecules	upstream MR	A	0.773	0.716, 0.828	55.4 (31)	75 (57)	8.7 (2)
HYAL2	hyaluronidase 2		other enzymes	other enzymes	upstream MR	A	0.489	0.417, 0.551	16.1 (9)	32.9 (25)	13 (3)
IBSP	integrin binding sialoprotein		cell-cell and cell-ECM interactions	ECM proteins	upstream MR	A	0.309	0.214, 0.388	14.3 (8)	3.9 (3)	8.7 (2)
ICAM1	intercellular adhesion molecule 1		cell-cell and cell-ECM interactions	cell adhesion molecules	upstream MR	A	0.402	0.277, 0.515	12.5 (7)	27.6 (21)	0 (0)
IFIH1	interferon induced with helicase C domain 1	+	receptors	other receptors	upstream MR	A	0.797	0.739, 0.855	57.1 (32)	69.7 (53)	4.3 (1)
IFNGR2	interferon gamma receptor 2	+	receptors	cytokine receptors	upstream MR	A	0.766	0.698, 0.828	37.5 (21)	75 (57)	8.7 (2)
IFNLR1	interferon lambda receptor 1	+	receptors	cytokine receptors	upstream MR	A	0.706	0.619, 0.787	32.1 (18)	67.1 (51)	8.7 (2)
IGF2	insulin like growth factor 2		ligands	growth factors	upstream MR	A	0.305	0.161, 0.436	14.3 (8)	28.9 (22)	26.1 (6)
IGFBP3	insulin like growth factor binding protein 3		other proteins	other proteins	upstream MR	A	0.861	0.798, 0.912	78.6 (44)	88.2 (67)	34.8 (8)
IKBKE	inhibitor of nuclear factor kappa B kinase subunit epsilon		protein kinases	protein kinases	upstream MR	A	0.815	0.759, 0.87	48.2 (27)	81.6 (62)	4.3 (1)
IL10RA	interleukin 10 receptor subunit alpha	+	receptors	cytokine receptors	upstream MR	A	0.813	0.753, 0.865	28.6 (16)	85.5 (65)	13 (3)
IL12A	interleukin 12A	+	ligands	cytokines	upstream MR	A	0.338	0.236, 0.431	21.4 (12)	7.9 (6)	0 (0)
IL12RB1	interleukin 12 receptor subunit beta 1	+	receptors	cytokine receptors	upstream MR	A	0.321	0.19, 0.428	3.6 (2)	18.4 (14)	0 (0)
IL13RA1	interleukin 13 receptor subunit alpha 1	+	receptors	cytokine receptors	upstream MR	A	0.884	0.834, 0.926	44.6 (25)	88.2 (67)	13 (3)
IL15	interleukin 15	+	ligands	cytokines	upstream MR	A	0.822	0.752, 0.881	55.4 (31)	89.5 (68)	17.4 (4)
IL15RA	interleukin 15 receptor subunit alpha	+	receptors	cytokine receptors	upstream MR	A	0.707	0.613, 0.791	44.6 (25)	80.3 (61)	8.7 (2)
IL1R1	interleukin 1 receptor type 1	+	receptors	cytokine receptors	upstream MR	A	0.571	0.441, 0.688	0 (0)	30.3 (23)	0 (0)
IL1RAP	interleukin 1 receptor accessory protein	+	receptors	cytokine receptors	upstream MR	A	0.665	0.59, 0.735	28.6 (16)	60.5 (46)	4.3 (1)
IL20RB	interleukin 20 receptor subunit beta	+	receptors	cytokine receptors	upstream MR	A	0.607	0.506, 0.696	42.9 (24)	55.3 (42)	8.7 (2)
IL21R	interleukin 21 receptor	+	receptors	cytokine receptors	upstream MR	A	0.547	0.429, 0.653	10.7 (6)	48.7 (37)	0 (0)
IL23A	interleukin 23 subunit alpha	+	ligands	cytokines	upstream MR	A	0.471	0.385, 0.557	17.9 (10)	21.1 (16)	0 (0)
IL2RA	interleukin 2 receptor subunit alpha	+	receptors	cytokine receptors	upstream MR	A	0.835	0.784, 0.883	55.4 (31)	89.5 (68)	13 (3)
IL2RB	interleukin 2 receptor subunit beta	+	receptors	cytokine receptors	upstream MR	A	0.772	0.703, 0.831	44.6 (25)	78.9 (60)	17.4 (4)
IL2RG	interleukin 2 receptor subunit gamma	+	receptors	cytokine receptors	upstream MR	A	0.323	0.197, 0.428	12.5 (7)	21.1 (16)	8.7 (2)
IL4R	interleukin 4 receptor	+	receptors	cytokine receptors	upstream MR	A	0.489	0.365, 0.593	1.8 (1)	23.7 (18)	4.3 (1)
IL7	interleukin 7	+	ligands	cytokines	upstream MR	A	0.803	0.739, 0.856	57.1 (32)	75 (57)	0 (0)
IL7R	interleukin 7 receptor	+	receptors	cytokine receptors	upstream MR	A	0.514	0.384, 0.621	7.1 (4)	30.3 (23)	4.3 (1)
INHBB	inhibin subunit beta B		ligands	growth factors	upstream MR	A	0.453	0.324, 0.567	25 (14)	26.3 (20)	8.7 (2)
IQGAP1	IQ motif containing GTPase activating protein 1		small GTPases and their regulators	small GTPase regulators	upstream MR	A	0.757	0.692, 0.818	26.8 (15)	73.7 (56)	8.7 (2)
IRF1	interferon regulatory factor 1	+	transcription regulators	transcription factors	TF	A	0.783	0.706, 0.842	37.5 (21)	63.2 (48)	0 (0)
IRF2	interferon regulatory factor 2	+	transcription regulators	transcription factors	TF	A	0.416	0.251, 0.551	5.4 (3)	14.5 (11)	0 (0)
IRF8	interferon regulatory factor 8	+	transcription regulators	transcription factors	TF	A	0.356	0.251, 0.453	0 (0)	27.6 (21)	4.3 (1)
ISG15	ISG15 ubiquitin like modifier	+	other proteins	other proteins	upstream MR	A	0.629	0.531, 0.711	35.7 (20)	48.7 (37)	13 (3)
ITGB1	integrin subunit beta 1		cell-cell and cell-ECM interactions	integrins	upstream MR	A	0.643	0.561, 0.717	33.9 (19)	51.3 (39)	0 (0)
ITGB2	integrin subunit beta 2		cell-cell and cell-ECM interactions	integrins	upstream MR	A	0.73	0.656, 0.79	41.1 (23)	67.1 (51)	17.4 (4)
ITGB4	integrin subunit beta 4		cell-cell and cell-ECM interactions	integrins	upstream MR	A	0.419	0.298, 0.532	21.4 (12)	26.3 (20)	4.3 (1)
ITGB5	integrin subunit beta 5		cell-cell and cell-ECM interactions	integrins	upstream MR	A	0.638	0.551, 0.724	32.1 (18)	42.1 (32)	4.3 (1)
ITGB8	integrin subunit beta 8		cell-cell and cell-ECM interactions	integrins	upstream MR	A	0.623	0.528, 0.705	48.2 (27)	42.1 (32)	0 (0)
JAG1	jagged canonical Notch ligand 1		ligands	other ligands	upstream MR	A	0.647	0.581, 0.71	32.1 (18)	53.9 (41)	8.7 (2)
JUN	Jun proto-oncogene, AP-1 transcription factor subunit		transcription regulators	transcription factors	TF	A	0.424	0.29, 0.549	1.8 (1)	22.4 (17)	0 (0)
JUNB	JunB proto-oncogene, AP-1 transcription factor subunit		transcription regulators	transcription factors	TF	A	0.387	0.21, 0.526	0 (0)	9.2 (7)	0 (0)
KDR	kinase insert domain receptor		receptors	protein kinase receptors	upstream MR	A	0.305	0.134, 0.456	5.4 (3)	19.7 (15)	0 (0)
KLK6	kallikrein related peptidase 6		proteases	other proteases	upstream MR	I	0.574	0.476, 0.652	21.4 (12)	47.4 (36)	0 (0)
KMT2A	lysine methyltransferase 2A		transcription regulators	histone modification enzymes	upstream MR	I	0.629	0.519, 0.718	14.3 (8)	42.1 (32)	8.7 (2)
KNL1	kinetochore scaffold 1		other proteins	other proteins	upstream MR	A	0.341	0.266, 0.41	12.5 (7)	3.9 (3)	34.8 (8)
KPNA2	karyopherin subunit alpha 2		other proteins	other proteins	upstream MR	A	0.321	0.178, 0.454	23.2 (13)	21.1 (16)	17.4 (4)
KSR2	kinase suppressor of ras 2		protein kinases	protein kinases	upstream MR	I	0.693	0.625, 0.75	32.1 (18)	75 (57)	4.3 (1)
LAMA4	laminin subunit alpha 4		cell-cell and cell-ECM interactions	ECM proteins	upstream MR	A	0.571	0.495, 0.633	39.3 (22)	30.3 (23)	4.3 (1)
LAMA5	laminin subunit alpha 5		cell-cell and cell-ECM interactions	ECM proteins	upstream MR	A	0.532	0.439, 0.623	25 (14)	31.6 (24)	0 (0)
LAMB2	laminin subunit beta 2		cell-cell and cell-ECM interactions	ECM proteins	upstream MR	A	0.664	0.6, 0.724	48.2 (27)	48.7 (37)	4.3 (1)
LAMC3	laminin subunit gamma 3		cell-cell and cell-ECM interactions	ECM proteins	upstream MR	A	0.372	0.265, 0.47	19.6 (11)	11.8 (9)	0 (0)
LCK	LCK proto-oncogene, Src family tyrosine kinase	+	protein kinases	protein kinases	upstream MR	A	0.738	0.667, 0.804	42.9 (24)	61.8 (47)	8.7 (2)
LEFTY2	left-right determination factor 2		ligands	growth factors	upstream MR	A	0.676	0.606, 0.738	25 (14)	56.6 (43)	34.8 (8)
LFNG	LFNG O-fucosylpeptide 3-beta-N-acetylglucosaminyltransferase		glycosyltransferases	glycosyltransferases	upstream MR	A	0.68	0.615, 0.74	33.9 (19)	64.5 (49)	8.7 (2)
LPAR2	lysophosphatidic acid receptor 2		receptors	GPCR receptors	upstream MR	A	0.511	0.422, 0.591	28.6 (16)	31.6 (24)	21.7 (5)
LPAR5	lysophosphatidic acid receptor 5		receptors	GPCR receptors	upstream MR	A	0.372	0.247, 0.492	8.9 (5)	21.1 (16)	4.3 (1)
LPAR6	lysophosphatidic acid receptor 6		receptors	GPCR receptors	upstream MR	A	0.602	0.518, 0.677	25 (14)	39.5 (30)	8.7 (2)
LRP1B	LDL receptor related protein 1B		receptors	other receptors	upstream MR	I	0.82	0.766, 0.866	57.1 (32)	78.9 (60)	56.5 (13)
LRP5	LDL receptor related protein 5		receptors	other receptors	upstream MR	A	0.676	0.594, 0.752	58.9 (33)	27.6 (21)	73.9 (17)
LTB	lymphotoxin beta	+	ligands	cytokines	upstream MR	A	0.459	0.36, 0.548	7.1 (4)	26.3 (20)	0 (0)
LTB4R	leukotriene B4 receptor		receptors	GPCR receptors	upstream MR	A	0.447	0.338, 0.551	16.1 (9)	23.7 (18)	4.3 (1)
LTBP1	latent transforming growth factor beta binding protein 1		cell-cell and cell-ECM interactions	ECM proteins	upstream MR	A	0.686	0.595, 0.76	53.6 (30)	68.4 (52)	8.7 (2)
LTBR	lymphotoxin beta receptor	+	receptors	TNF superfamily receptors	upstream MR	A	0.667	0.592, 0.737	14.3 (8)	63.2 (48)	0 (0)
LYN	LYN proto-oncogene, Src family tyrosine kinase	+	protein kinases	protein kinases	upstream MR	A	0.628	0.552, 0.7	17.9 (10)	52.6 (40)	4.3 (1)
MAD2L1	mitotic arrest deficient 2 like 1		other proteins	other proteins	upstream MR	A	0.705	0.639, 0.762	37.5 (21)	52.6 (40)	65.2 (15)
MAF	MAF bZIP transcription factor		transcription regulators	transcription factors	TF	A	0.431	0.278, 0.562	0 (0)	21.1 (16)	0 (0)
MALT1	MALT1 paracaspase	+	proteases	other proteases	upstream MR	A	0.663	0.577, 0.741	23.2 (13)	63.2 (48)	4.3 (1)
MAML2	mastermind like transcriptional coactivator 2		transcription regulators	transcription coregulator	upstream MR	A	0.695	0.629, 0.753	33.9 (19)	67.1 (51)	8.7 (2)
MAP1B	microtubule associated protein 1B		other proteins	other proteins	upstream MR	I	0.321	0.159, 0.449	8.9 (5)	0 (0)	8.7 (2)
MAP2K3	mitogen-activated protein kinase kinase 3		protein kinases	protein kinases	upstream MR	A	0.469	0.361, 0.557	10.7 (6)	26.3 (20)	0 (0)
MAP3K1	mitogen-activated protein kinase kinase kinase 1		protein kinases	protein kinases	upstream MR	A	0.679	0.598, 0.747	60.7 (34)	42.1 (32)	30.4 (7)
MAP3K14	mitogen-activated protein kinase kinase kinase 14		protein kinases	protein kinases	upstream MR	A	0.607	0.519, 0.682	33.9 (19)	44.7 (34)	4.3 (1)
MAP3K20	mitogen-activated protein kinase kinase kinase 20		protein kinases	protein kinases	upstream MR	A	0.749	0.674, 0.814	33.9 (19)	68.4 (52)	21.7 (5)
MAP3K6	mitogen-activated protein kinase kinase kinase 6		protein kinases	protein kinases	upstream MR	A	0.534	0.442, 0.628	14.3 (8)	38.2 (29)	0 (0)
MAP3K8	mitogen-activated protein kinase kinase kinase 8		protein kinases	protein kinases	upstream MR	A	0.631	0.558, 0.699	5.4 (3)	60.5 (46)	4.3 (1)
MAP4K1	mitogen-activated protein kinase kinase kinase kinase 1		protein kinases	protein kinases	upstream MR	A	0.488	0.389, 0.587	7.1 (4)	35.5 (27)	0 (0)
MAPKAP1	MAPK associated protein 1		scaffold/adaptor proteins	scaffold/adaptor proteins	upstream MR	A	0.431	0.275, 0.585	5.4 (3)	13.2 (10)	0 (0)
MAPKAPK3	MAPK activated protein kinase 3		protein kinases	protein kinases	upstream MR	A	0.76	0.697, 0.816	53.6 (30)	67.1 (51)	47.8 (11)
MAVS	mitochondrial antiviral signaling protein	+	scaffold/adaptor proteins	scaffold/adaptor proteins	upstream MR	A	0.511	0.417, 0.598	30.4 (17)	25 (19)	4.3 (1)
MC1R	melanocortin 1 receptor		receptors	GPCR receptors	upstream MR	A	0.516	0.432, 0.59	33.9 (19)	23.7 (18)	26.1 (6)
MDM2	MDM2 proto-oncogene		ubiquitin-protein ligases	ubiquitin-protein ligases	upstream MR	A	0.4	0.293, 0.511	7.1 (4)	25 (19)	4.3 (1)
MERTK	MER proto-oncogene, tyrosine kinase		receptors	protein kinase receptors	upstream MR	A	0.302	0.158, 0.432	0 (0)	14.5 (11)	0 (0)
MFAP2	microfibril associated protein 2		other proteins	other proteins	upstream MR	A	0.667	0.606, 0.723	35.7 (20)	60.5 (46)	8.7 (2)
MFAP5	microfibril associated protein 5		other proteins	other proteins	upstream MR	A	0.37	0.221, 0.502	1.8 (1)	30.3 (23)	4.3 (1)
MFNG	MFNG O-fucosylpeptide 3-beta-N-acetylglucosaminyltransferase		glycosyltransferases	glycosyltransferases	upstream MR	A	0.707	0.644, 0.764	32.1 (18)	68.4 (52)	8.7 (2)
MMP14	matrix metallopeptidase 14		proteases	metalloproteases	upstream MR	A	0.929	0.899, 0.957	89.3 (50)	93.4 (71)	52.2 (12)
MMP2	matrix metallopeptidase 2		proteases	metalloproteases	upstream MR	A	0.932	0.9, 0.96	89.3 (50)	92.1 (70)	56.5 (13)
MMP9	matrix metallopeptidase 9		proteases	metalloproteases	upstream MR	A	0.96	0.936, 0.98	87.5 (49)	93.4 (71)	95.7 (22)
MTBP	MDM2 binding protein		other proteins	other proteins	upstream MR	A	0.426	0.316, 0.522	35.7 (20)	18.4 (14)	0 (0)
MUC1	mucin 1, cell surface associated		cell-cell and cell-ECM interactions	cell adhesion molecules	upstream MR	A	0.805	0.75, 0.853	51.8 (29)	84.2 (64)	21.7 (5)
MYB	MYB proto-oncogene, transcription factor		transcription regulators	transcription factors	TF	A	0.698	0.629, 0.758	35.7 (20)	46.1 (35)	87 (20)
MYC	MYC proto-oncogene, bHLH transcription factor		transcription regulators	transcription factors	TF	A	0.863	0.819, 0.901	69.6 (39)	69.7 (53)	95.7 (22)
MYO9A	myosin IXA		small GTPases and their regulators	small GTPase regulators	upstream MR	I	0.569	0.475, 0.647	25 (14)	46.1 (35)	8.7 (2)
MYRIP	myosin VIIA and Rab interacting protein		other proteins	other proteins	upstream MR	I	0.862	0.789, 0.921	75 (42)	92.1 (70)	73.9 (17)
NCOA2	nuclear receptor coactivator 2		transcription regulators	transcription coregulator	upstream MR	I	0.36	0.228, 0.49	12.5 (7)	11.8 (9)	0 (0)
NDP	norrin cystine knot growth factor NDP		ligands	other ligands	upstream MR	A	0.37	0.233, 0.498	19.6 (11)	34.2 (26)	8.7 (2)
NEDD4L	NEDD4 like E3 ubiquitin protein ligase		ubiquitin-protein ligases	ubiquitin-protein ligases	upstream MR	I	0.553	0.462, 0.629	28.6 (16)	43.4 (33)	13 (3)
NEDD9	neural precursor cell expressed, developmentally down-regulated 9		scaffold/adaptor proteins	scaffold/adaptor proteins	upstream MR	A	0.566	0.478, 0.649	23.2 (13)	39.5 (30)	0 (0)
NF1	neurofibromin 1		small GTPases and their regulators	small GTPase regulators	upstream MR	I	0.453	0.331, 0.552	3.6 (2)	30.3 (23)	8.7 (2)
NFATC2	nuclear factor of activated T cells 2		transcription regulators	transcription factors	TF	A	0.371	0.213, 0.5	1.8 (1)	11.8 (9)	0 (0)
NFKB1	nuclear factor kappa B subunit 1		transcription regulators	transcription factors	TF	A	0.509	0.427, 0.591	10.7 (6)	31.6 (24)	0 (0)
NFKB2	nuclear factor kappa B subunit 2		transcription regulators	transcription factors	TF	A	0.536	0.446, 0.613	10.7 (6)	42.1 (32)	4.3 (1)
NGFR	nerve growth factor receptor		receptors	TNF superfamily receptors	upstream MR	A	0.324	0.215, 0.434	7.1 (4)	19.7 (15)	4.3 (1)
NIN	ninein		other proteins	other proteins	upstream MR	I	0.368	0.263, 0.456	8.9 (5)	17.1 (13)	0 (0)
NKRF	NFKB repressing factor		transcription regulators	transcription factors	upstream MR	I	0.777	0.706, 0.839	57.1 (32)	77.6 (59)	8.7 (2)
NLK	nemo like kinase		protein kinases	protein kinases	upstream MR	I	0.374	0.29, 0.448	16.1 (9)	13.2 (10)	8.7 (2)
NOD1	nucleotide binding oligomerization domain containing 1	+	receptors	pattern recognition receptors	upstream MR	A	0.526	0.428, 0.626	12.5 (7)	39.5 (30)	4.3 (1)
NOD2	nucleotide binding oligomerization domain containing 2	+	receptors	pattern recognition receptors	upstream MR	A	0.818	0.757, 0.876	35.7 (20)	77.6 (59)	8.7 (2)
NODAL	nodal growth differentiation factor		ligands	growth factors	upstream MR	A	0.622	0.535, 0.702	25 (14)	46.1 (35)	39.1 (9)
NOS1	nitric oxide synthase 1		other enzymes	other enzymes	upstream MR	I	0.415	0.34, 0.486	17.9 (10)	17.1 (13)	17.4 (4)
NOTCH1	notch receptor 1		receptors	other receptors	TF	A	0.498	0.39, 0.595	41.1 (23)	14.5 (11)	0 (0)
NOTCH2	notch receptor 2		receptors	other receptors	upstream MR	A	0.407	0.309, 0.504	10.7 (6)	21.1 (16)	0 (0)
NPNT	nephronectin		cell-cell and cell-ECM interactions	ECM proteins	upstream MR	A	0.53	0.431, 0.62	39.3 (22)	18.4 (14)	0 (0)
NRAS	NRAS proto-oncogene, GTPase		small GTPases and their regulators	small GTPases	upstream MR	A	0.352	0.24, 0.446	8.9 (5)	21.1 (16)	0 (0)
NTRK1	neurotrophic receptor tyrosine kinase 1		receptors	protein kinase receptors	upstream MR	A	0.464	0.351, 0.563	7.1 (4)	31.6 (24)	8.7 (2)
OSMR	oncostatin M receptor		receptors	cytokine receptors	upstream MR	A	0.322	0.223, 0.41	5.4 (3)	13.2 (10)	4.3 (1)
OXTR	oxytocin receptor		receptors	GPCR receptors	upstream MR	A	0.472	0.355, 0.56	25 (14)	31.6 (24)	0 (0)
P2RY1	purinergic receptor P2Y1		receptors	GPCR receptors	upstream MR	A	0.687	0.587, 0.763	62.5 (35)	59.2 (45)	0 (0)
PABPC1	poly(A) binding protein cytoplasmic 1		other proteins	other proteins	upstream MR	A	0.376	0.294, 0.45	5.4 (3)	14.5 (11)	34.8 (8)
PARD6B	par-6 family cell polarity regulator beta		scaffold/adaptor proteins	scaffold/adaptor proteins	upstream MR	A	0.323	0.196, 0.445	3.6 (2)	18.4 (14)	0 (0)
PAX3	paired box 3		transcription regulators	transcription factors	TF	A	0.433	0.341, 0.516	25 (14)	17.1 (13)	4.3 (1)
PAXIP1	PAX interacting protein 1		other proteins	other proteins	upstream MR	A	0.416	0.315, 0.516	12.5 (7)	22.4 (17)	17.4 (4)
PBK	PDZ binding kinase		protein kinases	protein kinases	upstream MR	A	0.482	0.41, 0.551	14.3 (8)	35.5 (27)	4.3 (1)
PDGFA	platelet derived growth factor subunit A		ligands	growth factors	upstream MR	A	0.524	0.41, 0.624	51.8 (29)	25 (19)	4.3 (1)
PDGFC	platelet derived growth factor C		ligands	growth factors	upstream MR	A	0.842	0.769, 0.899	76.8 (43)	85.5 (65)	30.4 (7)
PDGFD	platelet derived growth factor D		ligands	growth factors	upstream MR	A	0.62	0.515, 0.712	50 (28)	55.3 (42)	0 (0)
PDGFRB	platelet derived growth factor receptor beta		receptors	protein kinase receptors	upstream MR	A	0.512	0.393, 0.624	39.3 (22)	44.7 (34)	13 (3)
PDIA3	protein disulfide isomerase family A member 3		other enzymes	other enzymes	upstream MR	A	0.591	0.505, 0.67	23.2 (13)	46.1 (35)	0 (0)
PDP1	pyruvate dehydrogenase phosphatase catalytic subunit 1		protein phosphatases	protein phosphatases	upstream MR	I	0.577	0.502, 0.644	23.2 (13)	42.1 (32)	30.4 (7)
PER1	period circadian regulator 1		transcription regulators	transcription coregulator	upstream MR	A	0.326	0.197, 0.438	12.5 (7)	22.4 (17)	8.7 (2)
PGF	placental growth factor		ligands	growth factors	upstream MR	A	0.774	0.699, 0.84	71.4 (40)	76.3 (58)	30.4 (7)
PIK3AP1	phosphoinositide-3-kinase adaptor protein 1		scaffold/adaptor proteins	scaffold/adaptor proteins	upstream MR	A	0.482	0.381, 0.567	10.7 (6)	26.3 (20)	0 (0)
PINK1	PTEN induced kinase 1		protein kinases	protein kinases	upstream MR	I	0.324	0.226, 0.41	3.6 (2)	14.5 (11)	4.3 (1)
PKIA	cAMP-dependent protein kinase inhibitor alpha		other proteins	other proteins	upstream MR	I	0.425	0.305, 0.537	21.4 (12)	22.4 (17)	0 (0)
PKN1	protein kinase N1		protein kinases	protein kinases	upstream MR	A	0.433	0.322, 0.53	23.2 (13)	6.6 (5)	39.1 (9)
PLAT	plasminogen activator, tissue type		proteases	other proteases	upstream MR	A	0.709	0.63, 0.78	46.4 (26)	56.6 (43)	13 (3)
PLAU	plasminogen activator, urokinase		proteases	other proteases	upstream MR	A	0.804	0.749, 0.853	50 (28)	80.3 (61)	13 (3)
PLK1	polo like kinase 1		protein kinases	protein kinases	upstream MR	A	0.676	0.617, 0.738	42.9 (24)	40.8 (31)	60.9 (14)
POFUT1	protein O-fucosyltransferase 1		glycosyltransferases	glycosyltransferases	upstream MR	A	0.68	0.608, 0.742	33.9 (19)	61.8 (47)	4.3 (1)
POGLUT1	protein O-glucosyltransferase 1		glycosyltransferases	glycosyltransferases	upstream MR	A	0.427	0.309, 0.525	16.1 (9)	26.3 (20)	0 (0)
PPM1L	protein phosphatase, Mg2+/Mn2+ dependent 1L		protein phosphatases	protein phosphatases	upstream MR	I	0.645	0.568, 0.707	25 (14)	60.5 (46)	0 (0)
PPP1CC	protein phosphatase 1 catalytic subunit gamma		protein phosphatases	protein phosphatases	upstream MR	A	0.51	0.399, 0.599	21.4 (12)	27.6 (21)	26.1 (6)
PPP1R1A	protein phosphatase 1 regulatory inhibitor subunit 1A		protein phosphatases	protein phosphatases	upstream MR	I	0.527	0.437, 0.605	26.8 (15)	31.6 (24)	26.1 (6)
PPP2R2C	protein phosphatase 2 regulatory subunit Bgamma		protein phosphatases	protein phosphatases	upstream MR	I	0.531	0.415, 0.614	30.4 (17)	44.7 (34)	13 (3)
PPP2R5B	protein phosphatase 2 regulatory subunit B'beta		protein phosphatases	protein phosphatases	upstream MR	I	0.458	0.344, 0.557	10.7 (6)	27.6 (21)	0 (0)
PPP3R1	protein phosphatase 3 regulatory subunit B, alpha		protein phosphatases	protein phosphatases	upstream MR	I	0.361	0.278, 0.435	25 (14)	1.3 (1)	13 (3)
PPP4C	protein phosphatase 4 catalytic subunit		protein phosphatases	protein phosphatases	upstream MR	A	0.567	0.489, 0.635	14.3 (8)	57.9 (44)	4.3 (1)
PRKAG1	protein kinase AMP-activated non-catalytic subunit gamma 1		protein kinases	protein kinases	upstream MR	A	0.413	0.307, 0.507	16.1 (9)	23.7 (18)	4.3 (1)
PRKAR1B	protein kinase cAMP-dependent type I regulatory subunit beta		protein kinases	protein kinases	upstream MR	I	0.683	0.619, 0.737	35.7 (20)	63.2 (48)	8.7 (2)
PRKD1	protein kinase D1		protein kinases	protein kinases	upstream MR	A	0.656	0.576, 0.726	55.4 (31)	42.1 (32)	26.1 (6)
PRKN	parkin RBR E3 ubiquitin protein ligase		ubiquitin-protein ligases	ubiquitin-protein ligases	upstream MR	I	0.406	0.323, 0.48	7.1 (4)	25 (19)	8.7 (2)
PROS1	protein S		other proteins	other proteins	upstream MR	A	0.386	0.3, 0.459	21.4 (12)	9.2 (7)	17.4 (4)
PSENEN	presenilin enhancer, gamma-secretase subunit		other proteins	other proteins	upstream MR	A	0.458	0.336, 0.554	14.3 (8)	27.6 (21)	0 (0)
PTAFR	platelet activating factor receptor		receptors	GPCR receptors	upstream MR	A	0.608	0.516, 0.697	21.4 (12)	63.2 (48)	8.7 (2)
PTCH1	patched 1		receptors	other receptors	upstream MR	I	0.314	0.177, 0.437	8.9 (5)	26.3 (20)	0 (0)
PTCRA	pre T cell antigen receptor alpha	+	receptors	other receptors	upstream MR	A	0.71	0.641, 0.775	46.4 (26)	59.2 (45)	8.7 (2)
PTGER4	prostaglandin E receptor 4		receptors	GPCR receptors	upstream MR	A	0.538	0.452, 0.612	7.1 (4)	47.4 (36)	4.3 (1)
PTGIR	prostaglandin I2 receptor		receptors	GPCR receptors	upstream MR	A	0.595	0.522, 0.661	37.5 (21)	35.5 (27)	17.4 (4)
PTPN21	protein tyrosine phosphatase non-receptor type 21		protein phosphatases	protein phosphatases	upstream MR	A	0.371	0.25, 0.488	21.4 (12)	10.5 (8)	0 (0)
PTPRB	protein tyrosine phosphatase receptor type B		receptors	protein phosphatase receptors	upstream MR	I	0.301	0.154, 0.43	1.8 (1)	18.4 (14)	0 (0)
PTPRD	protein tyrosine phosphatase receptor type D		receptors	protein phosphatase receptors	upstream MR	I	0.613	0.53, 0.684	16.1 (9)	55.3 (42)	4.3 (1)
PTPRK	protein tyrosine phosphatase receptor type K		receptors	protein phosphatase receptors	upstream MR	I	0.807	0.747, 0.865	62.5 (35)	80.3 (61)	17.4 (4)
PTPRR	protein tyrosine phosphatase receptor type R		receptors	protein phosphatase receptors	upstream MR	I	0.637	0.57, 0.693	30.4 (17)	51.3 (39)	30.4 (7)
RACK1	receptor for activated C kinase 1		other proteins	other proteins	upstream MR	A	0.419	0.342, 0.49	17.9 (10)	14.5 (11)	26.1 (6)
RAF1	Raf-1 proto-oncogene, serine/threonine kinase		protein kinases	protein kinases	upstream MR	A	0.363	0.219, 0.492	7.1 (4)	1.3 (1)	34.8 (8)
RAN	RAN, member RAS oncogene family		small GTPases and their regulators	small GTPases	upstream MR	A	0.382	0.242, 0.51	5.4 (3)	7.9 (6)	21.7 (5)
RASGRP4	RAS guanyl releasing protein 4		small GTPases and their regulators	small GTPase regulators	upstream MR	A	0.735	0.659, 0.8	19.6 (11)	65.8 (50)	17.4 (4)
RBBP8	RB binding protein 8, endonuclease		other proteins	other proteins	upstream MR	A	0.302	0.216, 0.378	3.6 (2)	15.8 (12)	0 (0)
RBP1	retinol binding protein 1		other proteins	other proteins	upstream MR	A	0.701	0.637, 0.759	32.1 (18)	73.7 (56)	4.3 (1)
RELA	RELA proto-oncogene, NF-kB subunit		transcription regulators	transcription factors	TF	A	0.726	0.66, 0.795	50 (28)	69.7 (53)	4.3 (1)
RELB	RELB proto-oncogene, NF-kB subunit		transcription regulators	transcription factors	TF	A	0.601	0.456, 0.721	3.6 (2)	28.9 (22)	0 (0)
REST	RE1 silencing transcription factor		transcription regulators	transcription factors	TF	A	0.7	0.638, 0.749	58.9 (33)	50 (38)	21.7 (5)
RHOA	ras homolog family member A		small GTPases and their regulators	small GTPases	upstream MR	A	0.579	0.495, 0.653	16.1 (9)	48.7 (37)	21.7 (5)
RHOC	ras homolog family member C		small GTPases and their regulators	small GTPases	upstream MR	A	0.703	0.648, 0.756	44.6 (25)	55.3 (42)	39.1 (9)
RHOH	ras homolog family member H		small GTPases and their regulators	small GTPases	upstream MR	A	0.434	0.35, 0.508	5.4 (3)	28.9 (22)	0 (0)
RICTOR	RPTOR independent companion of MTOR complex 2		scaffold/adaptor proteins	scaffold/adaptor proteins	upstream MR	I	0.578	0.482, 0.664	12.5 (7)	44.7 (34)	0 (0)
RIPK2	receptor interacting serine/threonine kinase 2	+	protein kinases	protein kinases	upstream MR	A	0.503	0.402, 0.595	10.7 (6)	36.8 (28)	4.3 (1)
RNF135	ring finger protein 135	+	ubiquitin-protein ligases	ubiquitin-protein ligases	upstream MR	A	0.84	0.789, 0.882	53.6 (30)	90.8 (69)	8.7 (2)
RNF146	ring finger protein 146		ubiquitin-protein ligases	ubiquitin-protein ligases	upstream MR	I	0.398	0.285, 0.499	16.1 (9)	9.2 (7)	21.7 (5)
ROCK1	Rho associated coiled-coil containing protein kinase 1		protein kinases	protein kinases	upstream MR	A	0.437	0.354, 0.513	17.9 (10)	22.4 (17)	13 (3)
ROR2	receptor tyrosine kinase like orphan receptor 2		receptors	protein kinase receptors	upstream MR	A	0.307	0.166, 0.443	1.8 (1)	30.3 (23)	13 (3)
RRAS	RAS related		small GTPases and their regulators	small GTPases	upstream MR	A	0.47	0.376, 0.553	14.3 (8)	25 (19)	0 (0)
RRAS2	RAS related 2		small GTPases and their regulators	small GTPases	upstream MR	A	0.341	0.236, 0.443	8.9 (5)	17.1 (13)	0 (0)
RSF1	remodeling and spacing factor 1		transcription regulators	chromatin structure regulators	upstream MR	I	0.317	0.183, 0.431	1.8 (1)	13.2 (10)	0 (0)
RUNX2	RUNX family transcription factor 2		transcription regulators	transcription factors	TF	A	0.356	0.222, 0.488	1.8 (1)	15.8 (12)	4.3 (1)
RYK	receptor like tyrosine kinase		receptors	protein kinase receptors	upstream MR	A	0.502	0.402, 0.584	14.3 (8)	32.9 (25)	8.7 (2)
S1PR2	sphingosine-1-phosphate receptor 2		receptors	GPCR receptors	upstream MR	A	0.483	0.383, 0.578	25 (14)	25 (19)	8.7 (2)
S1PR3	sphingosine-1-phosphate receptor 3		receptors	GPCR receptors	upstream MR	A	0.905	0.872, 0.938	76.8 (43)	98.7 (75)	30.4 (7)
S1PR4	sphingosine-1-phosphate receptor 4		receptors	GPCR receptors	upstream MR	A	0.44	0.316, 0.556	8.9 (5)	25 (19)	4.3 (1)
SATB1	SATB homeobox 1		transcription regulators	transcription factors	TF	I	0.301	0.189, 0.406	1.8 (1)	11.8 (9)	0 (0)
SEM1	SEM1 26S proteasome subunit		proteases	other proteases	upstream MR	A	0.366	0.267, 0.458	12.5 (7)	6.6 (5)	30.4 (7)
SGK2	serum/glucocorticoid regulated kinase 2		protein kinases	protein kinases	upstream MR	I	0.466	0.359, 0.569	17.9 (10)	25 (19)	0 (0)
SHC1	SHC adaptor protein 1		scaffold/adaptor proteins	scaffold/adaptor proteins	upstream MR	A	0.773	0.708, 0.832	37.5 (21)	72.4 (55)	8.7 (2)
SIX1	SIX homeobox 1		transcription regulators	transcription factors	upstream MR	A	0.527	0.452, 0.6	42.9 (24)	21.1 (16)	13 (3)
SMAD1	SMAD family member 1		transcription regulators	transcription factors	TF	A	0.6	0.511, 0.678	25 (14)	47.4 (36)	21.7 (5)
SMAD5	SMAD family member 5		transcription regulators	transcription factors	upstream MR	A	0.443	0.346, 0.528	10.7 (6)	27.6 (21)	4.3 (1)
SMAD7	SMAD family member 7		transcription regulators	transcription factors	TF	I	0.409	0.322, 0.483	8.9 (5)	25 (19)	8.7 (2)
SMARCB1	SWI/SNF related, matrix associated, actin dependent regulator of chromatin, subfamily b, member 1		transcription regulators	chromatin structure regulators	upstream MR	A	0.475	0.304, 0.635	3.6 (2)	0 (0)	47.8 (11)
SMARCC1	SWI/SNF related, matrix associated, actin dependent regulator of chromatin subfamily c member 1		transcription regulators	chromatin structure regulators	upstream MR	A	0.382	0.254, 0.491	19.6 (11)	1.3 (1)	52.2 (12)
SMARCD1	SWI/SNF related, matrix associated, actin dependent regulator of chromatin, subfamily d, member 1		transcription regulators	chromatin structure regulators	upstream MR	A	0.44	0.32, 0.549	17.9 (10)	2.6 (2)	43.5 (10)
SMO	smoothened, frizzled class receptor		receptors	other receptors	upstream MR	A	0.747	0.691, 0.798	42.9 (24)	78.9 (60)	8.7 (2)
SNCB	synuclein beta		other proteins	other proteins	upstream MR	I	0.712	0.651, 0.769	41.1 (23)	71.1 (54)	4.3 (1)
SP3	Sp3 transcription factor		transcription regulators	transcription factors	upstream MR	A	0.32	0.184, 0.442	10.7 (6)	5.3 (4)	17.4 (4)
SPI1	Spi-1 proto-oncogene		transcription regulators	transcription factors	TF	A	0.938	0.903, 0.967	42.9 (24)	94.7 (72)	43.5 (10)
SPRY1	sprouty RTK signaling antagonist 1		scaffold/adaptor proteins	scaffold/adaptor proteins	upstream MR	A	0.314	0.212, 0.397	21.4 (12)	3.9 (3)	0 (0)
SPRY2	sprouty RTK signaling antagonist 2		scaffold/adaptor proteins	scaffold/adaptor proteins	upstream MR	A	0.404	0.268, 0.509	23.2 (13)	2.6 (2)	0 (0)
SREBF2	sterol regulatory element binding transcription factor 2		transcription regulators	transcription factors	TF	I	0.314	0.197, 0.423	12.5 (7)	5.3 (4)	4.3 (1)
SRGAP3	SLIT-ROBO Rho GTPase activating protein 3		small GTPases and their regulators	small GTPase regulators	upstream MR	I	0.36	0.27, 0.449	8.9 (5)	14.5 (11)	0 (0)
STARD13	StAR related lipid transfer domain containing 13		small GTPases and their regulators	small GTPase regulators	upstream MR	I	0.469	0.368, 0.57	23.2 (13)	31.6 (24)	8.7 (2)
STAT1	signal transducer and activator of transcription 1		transcription regulators	transcription factors	TF	A	0.699	0.636, 0.754	42.9 (24)	47.4 (36)	13 (3)
STAT3	signal transducer and activator of transcription 3		transcription regulators	transcription factors	TF	A	0.87	0.825, 0.913	67.9 (38)	77.6 (59)	34.8 (8)
STAT5A	signal transducer and activator of transcription 5A		transcription regulators	transcription factors	TF	A	0.546	0.452, 0.638	8.9 (5)	36.8 (28)	0 (0)
STRADB	STE20 related adaptor beta		protein kinases	protein kinases	upstream MR	A	0.311	0.194, 0.408	5.4 (3)	13.2 (10)	0 (0)
TAB2	TGF-beta activated kinase 1 (MAP3K7) binding protein 2		scaffold/adaptor proteins	scaffold/adaptor proteins	upstream MR	A	0.543	0.453, 0.625	16.1 (9)	47.4 (36)	4.3 (1)
TANK	TRAF family member associated NFKB activator		scaffold/adaptor proteins	scaffold/adaptor proteins	upstream MR	A	0.766	0.69, 0.833	48.2 (27)	71.1 (54)	0 (0)
TBXA2R	thromboxane A2 receptor		receptors	GPCR receptors	upstream MR	A	0.591	0.511, 0.664	35.7 (20)	34.2 (26)	4.3 (1)
TEAD1	TEA domain transcription factor 1		transcription regulators	transcription factors	upstream MR	A	0.444	0.337, 0.534	26.8 (15)	10.5 (8)	13 (3)
TEAD2	TEA domain transcription factor 2		transcription regulators	transcription factors	upstream MR	A	0.432	0.347, 0.517	26.8 (15)	15.8 (12)	13 (3)
TEAD3	TEA domain transcription factor 3		transcription regulators	transcription factors	upstream MR	A	0.485	0.398, 0.567	30.4 (17)	17.1 (13)	8.7 (2)
TEAD4	TEA domain transcription factor 4		transcription regulators	transcription factors	upstream MR	A	0.37	0.24, 0.494	14.3 (8)	9.2 (7)	4.3 (1)
TF	transferrin		other proteins	other proteins	upstream MR	I	0.679	0.6, 0.741	64.3 (36)	38.2 (29)	8.7 (2)
TFDP1	transcription factor Dp-1		transcription regulators	transcription factors	TF	A	0.687	0.608, 0.763	51.8 (29)	46.1 (35)	52.2 (12)
TGFB1	transforming growth factor beta 1		ligands	growth factors	upstream MR	A	0.846	0.798, 0.888	57.1 (32)	85.5 (65)	47.8 (11)
TGFBR1	transforming growth factor beta receptor 1		receptors	protein kinase receptors	upstream MR	A	0.757	0.68, 0.814	26.8 (15)	73.7 (56)	52.2 (12)
TGFBR2	transforming growth factor beta receptor 2		receptors	protein kinase receptors	upstream MR	A	0.557	0.452, 0.655	10.7 (6)	38.2 (29)	0 (0)
THBS3	thrombospondin 3		cell-cell and cell-ECM interactions	ECM proteins	upstream MR	A	0.629	0.546, 0.707	28.6 (16)	52.6 (40)	13 (3)
TIMELESS	timeless circadian regulator		other proteins	other proteins	upstream MR	A	0.723	0.658, 0.783	44.6 (25)	57.9 (44)	56.5 (13)
TIPIN	TIMELESS interacting protein		other proteins	other proteins	upstream MR	A	0.579	0.485, 0.661	23.2 (13)	36.8 (28)	39.1 (9)
TLR2	toll like receptor 2	+	receptors	pattern recognition receptors	upstream MR	A	0.323	0.209, 0.424	5.4 (3)	14.5 (11)	0 (0)
TLR4	toll like receptor 4	+	receptors	pattern recognition receptors	upstream MR	A	0.408	0.289, 0.51	1.8 (1)	32.9 (25)	0 (0)
TMED10	transmembrane p24 trafficking protein 10		other proteins	other proteins	upstream MR	A	0.348	0.212, 0.462	7.1 (4)	10.5 (8)	0 (0)
TNC	tenascin C		cell-cell and cell-ECM interactions	ECM proteins	upstream MR	A	0.903	0.866, 0.936	83.9 (47)	96.1 (73)	30.4 (7)
TNFRSF13C	TNF receptor superfamily member 13C	+	receptors	TNF superfamily receptors	upstream MR	I	0.34	0.196, 0.482	3.6 (2)	10.5 (8)	0 (0)
TNFRSF14	TNF receptor superfamily member 14	+	receptors	TNF superfamily receptors	upstream MR	A	0.786	0.717, 0.845	39.3 (22)	71.1 (54)	0 (0)
TNFRSF1A	TNF receptor superfamily member 1A	+	receptors	TNF superfamily receptors	upstream MR	A	0.542	0.458, 0.611	42.9 (24)	19.7 (15)	4.3 (1)
TNFRSF1B	TNF receptor superfamily member 1B	+	receptors	TNF superfamily receptors	upstream MR	A	0.554	0.448, 0.642	14.3 (8)	34.2 (26)	4.3 (1)
TNFSF13B	TNF superfamily member 13b	+	ligands	cytokines	upstream MR	A	0.89	0.847, 0.927	64.3 (36)	92.1 (70)	34.8 (8)
TNFSF14	TNF superfamily member 14	+	ligands	cytokines	upstream MR	A	0.789	0.725, 0.849	42.9 (24)	69.7 (53)	4.3 (1)
TOLLIP	toll interacting protein	+	scaffold/adaptor proteins	scaffold/adaptor proteins	upstream MR	I	0.595	0.511, 0.67	42.9 (24)	31.6 (24)	43.5 (10)
TRAF7	TNF receptor associated factor 7		ubiquitin-protein ligases	ubiquitin-protein ligases	upstream MR	A	0.502	0.403, 0.587	32.1 (18)	23.7 (18)	4.3 (1)
TRIM25	tripartite motif containing 25	+	ubiquitin-protein ligases	ubiquitin-protein ligases	upstream MR	A	0.494	0.38, 0.601	21.4 (12)	21.1 (16)	0 (0)
TRIP6	thyroid hormone receptor interactor 6		other proteins	other proteins	upstream MR	A	0.783	0.727, 0.836	53.6 (30)	78.9 (60)	0 (0)
TXN	thioredoxin		other proteins	other proteins	upstream MR	A	0.39	0.261, 0.509	3.6 (2)	21.1 (16)	4.3 (1)
TYK2	tyrosine kinase 2		protein kinases	protein kinases	upstream MR	A	0.356	0.231, 0.458	25 (14)	13.2 (10)	4.3 (1)
TYROBP	transmembrane immune signaling adaptor TYROBP	+	scaffold/adaptor proteins	scaffold/adaptor proteins	upstream MR	A	0.422	0.339, 0.5	5.4 (3)	28.9 (22)	0 (0)
UBE2O	ubiquitin conjugating enzyme E2 O		ubiquitin-protein ligases	ubiquitin-protein ligases	upstream MR	I	0.365	0.266, 0.45	14.3 (8)	11.8 (9)	13 (3)
ULK2	unc-51 like autophagy activating kinase 2		protein kinases	protein kinases	upstream MR	I	0.658	0.575, 0.727	41.1 (23)	51.3 (39)	13 (3)
VAV1	vav guanine nucleotide exchange factor 1		small GTPases and their regulators	small GTPase regulators	upstream MR	A	0.597	0.485, 0.687	8.9 (5)	50 (38)	4.3 (1)
VCAM1	vascular cell adhesion molecule 1		cell-cell and cell-ECM interactions	cell adhesion molecules	upstream MR	A	0.555	0.476, 0.629	39.3 (22)	27.6 (21)	0 (0)
VDR	vitamin D receptor		receptors	nuclear receptors	TF	A	0.632	0.533, 0.731	5.4 (3)	38.2 (29)	4.3 (1)
VEGFA	vascular endothelial growth factor A		ligands	growth factors	upstream MR	A	0.782	0.698, 0.853	71.4 (40)	80.3 (61)	26.1 (6)
VEGFB	vascular endothelial growth factor B		ligands	growth factors	upstream MR	A	0.649	0.56, 0.734	37.5 (21)	65.8 (50)	4.3 (1)
VEGFC	vascular endothelial growth factor C		ligands	growth factors	upstream MR	A	0.38	0.29, 0.456	5.4 (3)	23.7 (18)	0 (0)
WAS	WASP actin nucleation promoting factor		other proteins	other proteins	upstream MR	A	0.696	0.609, 0.771	14.3 (8)	56.6 (43)	21.7 (5)
WWTR1	WW domain containing transcription regulator 1		transcription regulators	transcription coregulator	upstream MR	A	0.56	0.491, 0.629	39.3 (22)	22.4 (17)	43.5 (10)
XXYLT1	xyloside xylosyltransferase 1		glycosyltransferases	glycosyltransferases	upstream MR	A	0.328	0.201, 0.442	16.1 (9)	7.9 (6)	4.3 (1)
YWHAG	tyrosine 3-monooxygenase/tryptophan 5-monooxygenase activation protein gamma		scaffold/adaptor proteins	scaffold/adaptor proteins	upstream MR	I	0.385	0.287, 0.473	12.5 (7)	21.1 (16)	0 (0)
YWHAH	tyrosine 3-monooxygenase/tryptophan 5-monooxygenase activation protein eta		scaffold/adaptor proteins	scaffold/adaptor proteins	upstream MR	I	0.322	0.224, 0.402	8.9 (5)	15.8 (12)	0 (0)
ZAP70	zeta chain of T cell receptor associated protein kinase 70	+	protein kinases	protein kinases	upstream MR	A	0.348	0.233, 0.452	7.1 (4)	17.1 (13)	0 (0)
ZBP1	Z-DNA binding protein 1	+	receptors	other receptors	upstream MR	A	0.533	0.437, 0.623	32.1 (18)	31.6 (24)	4.3 (1)
ZBTB7A	zinc finger and BTB domain containing 7A		transcription regulators	transcription factors	TF	I	0.826	0.77, 0.877	69.6 (39)	68.4 (52)	78.3 (18)
ZNRF3	zinc and ring finger 3		ubiquitin-protein ligases	ubiquitin-protein ligases	upstream MR	I	0.635	0.554, 0.707	21.4 (12)	44.7 (34)	47.8 (11)
