# Supplementary material for: Analysis of transcription profiles for the identification of master regulators as the key players in glioblastoma
Source: Comput Struct Biotechnol J. 2024 Sep 28;23:3559–74. doi: 10.1016/j.csbj.2024.09.022 (PMC11832006; doi:10.1016/j.csbj.2024.09.022)
Supplement: Supplementary file 2 — Supplementary material [file mmc2.xlsx]

## Sheet: Лист1
category	subcategory	Term	id	direction	n	N	P.value	Adjusted.P.value	Genes
1. Metabolism	1.7 Glycan biosynthesis and metabolism	Other types of O-glycan biosynthesis	hsa00514	up	5	47	0.00170962	0.00245394	LFNG;POGLUT1;POFUT1;MFNG;XXYLT1
2. Genetic Information Processing	2.3 Folding, sorting and degradation	Ubiquitin mediated proteolysis	hsa04120	down	4	140	0.00252191	0.0215203	PRKN;NEDD4L;UBE2O;BTRC
2. Genetic Information Processing	2.4 Replication and repair	Homologous recombination	hsa03440	up	3	41	0.0399042	0.051974	SEM1;RBBP8;BRCA2
3. Environmental Information Processing	3.2 Signal transduction	AMPK signaling pathway	hsa04152	down	3	120	0.0127987	0.0528462	CCNA1;PPP2R2C;PPP2R5B
3. Environmental Information Processing	3.2 Signal transduction	Apelin signaling pathway	hsa04371	up	11	137	4.95534e-05	8.64112e-05	GNA13;NRAS;JAG1;RRAS;PRKAG1;AKT1;RRAS2;PLAT;RAF1;TGFBR1;GNAI2
3. Environmental Information Processing	3.2 Signal transduction	Calcium signaling pathway	hsa04020	up	22	240	7.87177e-10	2.02554e-09	PDGFRB;NTRK1;OXTR;EGF;HGF;FLT4;PTAFR;F2R;VEGFB;PDGFA;CXCR4;VEGFC;EGFR;VEGFA;EDNRA;CYSLTR1;HRH1;EDNRB;TBXA2R;PDGFD;PDGFC;KDR
3. Environmental Information Processing	3.2 Signal transduction	Calcium signaling pathway	hsa04020	down	5	240	0.00291594	0.0226726	PPP3R1;CAMK2A;NOS1;CALM1;CAMK2G
3. Environmental Information Processing	3.2 Signal transduction	cAMP signaling pathway	hsa04024	up	15	216	1.28119e-05	2.33044e-05	OXTR;JUN;ROCK1;F2R;RRAS2;RHOA;VAV1;RELA;NFKB1;GNAI2;PPP1CC;EDNRA;RRAS;AKT1;RAF1
3. Environmental Information Processing	3.2 Signal transduction	cAMP signaling pathway	hsa04024	down	4	216	0.0115228	0.0491638	PTCH1;CAMK2A;CALM1;CAMK2G
3. Environmental Information Processing	3.2 Signal transduction	cGMP-PKG signaling pathway	hsa04022	up	12	167	6.74997e-05	0.000113035	GNA13;PPP1CC;EDNRA;EDNRB;ROCK1;ADORA3;GNA12;AKT1;NFATC2;RAF1;RHOA;GNAI2
3. Environmental Information Processing	3.2 Signal transduction	ErbB signaling pathway	hsa04012	up	11	85	4.69887e-07	9.09598e-07	STAT5A;NRAS;JUN;SHC1;EGF;MYC;ARAF;AKT1;RAF1;AREG;EGFR
3. Environmental Information Processing	3.2 Signal transduction	FoxO signaling pathway	hsa04068	up	17	131	3.32369e-10	8.99101e-10	TGFB1;GADD45B;EGF;PLK1;STAT3;ARAF;PRKAG1;TGFBR1;EGFR;TGFBR2;NRAS;CCND2;MDM2;AKT1;RAF1;IL7R;S1PR4
3. Environmental Information Processing	3.2 Signal transduction	Hedgehog signaling pathway	hsa04340	down	2	56	0.0216619	0.0729663	PTCH1;BTRC
3. Environmental Information Processing	3.2 Signal transduction	HIF-1 signaling pathway	hsa04066	up	13	109	1.13601e-07	2.3048e-07	ANGPT2;ANGPT1;EGF;IFNGR2;STAT3;HIF1A;NFKB1;EGFR;RELA;VEGFA;AKT1;LTBR;TLR4
3. Environmental Information Processing	3.2 Signal transduction	HIF-1 signaling pathway	hsa04066	down	3	109	0.0098748	0.0435853	TF;CAMK2A;CAMK2G
3. Environmental Information Processing	3.2 Signal transduction	Hippo signaling pathway	hsa04390	up	21	163	3.08426e-12	1.04964e-11	TEAD4;SMAD1;WWTR1;FZD2;TGFB1;FZD7;ITGB2;GDF5;AREG;TGFBR1;TGFBR2;BMP4;PPP1CC;BMP2;PARD6B;CCND2;MYC;DVL2;TEAD1;TEAD2;TEAD3
3. Environmental Information Processing	3.2 Signal transduction	Hippo signaling pathway	hsa04390	down	5	163	0.0005259	0.00747947	PPP2R2C;BTRC;YWHAG;YWHAH;SMAD7
3. Environmental Information Processing	3.2 Signal transduction	JAK-STAT signaling pathway	hsa04630	up	33	162	5.19692e-25	6.45029e-24	CSF3R;IL20RB;PDGFA;CSF2RB;IL2RG;CSF2RA;EGFR;CCND2;MYC;IL21R;AKT1;IL12A;IL12RB1;IL13RA1;PDGFRB;STAT5A;IL15RA;IL4R;IL15;EGF;STAT1;IFNGR2;IL10RA;STAT3;IFNLR1;TYK2;OSMR;IL23A;IL7;IL2RA;IL2RB;RAF1;IL7R
3. Environmental Information Processing	3.2 Signal transduction	MAPK signaling pathway	hsa04010	up	59	294	7.3372e-44	5.1605e-42	CSF1;FLT4;ARAF;HSPB1;IL1RAP;AREG;MYC;KDR;AKT1;MAP3K8;MAP3K6;MAP4K1;MAP2K3;PDGFRB;IL1R1;DUSP1;HGF;RRAS2;DUSP6;PGF;TGFBR1;TGFBR2;TNFRSF1A;MAPKAPK3;DDIT3;RAF1;PDGFA;EFNA4;EGFR;RELA;RASGRP4;RELB;CDC42;NRAS;RRAS;PDGFD;PDGFC;GNA12;MAP3K20;NTRK1;NGFR;JUN;MAP3K1;TGFB1;ANGPT2;GADD45B;ANGPT1;EGF;IGF2;VEGFB;VEGFC;NFKB1;VEGFA;NFKB2;EFNA2;FAS;TAB2;MAP3K14;HSPA1B
3. Environmental Information Processing	3.2 Signal transduction	MAPK signaling pathway	hsa04010	down	6	294	0.00123609	0.013185	PTPRR;PPP3R1;NF1;HSPA2;NLK;DUSP7
3. Environmental Information Processing	3.2 Signal transduction	mTOR signaling pathway	hsa04150	up	11	154	0.000142258	0.000230895	NRAS;FZD2;MAPKAP1;FZD7;STRADB;DVL2;LRP5;AKT1;RAF1;RHOA;TNFRSF1A
3. Environmental Information Processing	3.2 Signal transduction	NF-kappa B signaling pathway	hsa04064	up	25	104	4.17464e-21	3.2624e-20	CD40;BCL10;MALT1;RELA;ICAM1;TNFSF13B;RELB;PLAU;TRIM25;LYN;VCAM1;GADD45B;TNFSF14;IL1R1;DDX58;NFKB1;NFKB2;TNFRSF1A;ZAP70;LCK;TAB2;LTB;LTBR;MAP3K14;TLR4
3. Environmental Information Processing	3.2 Signal transduction	Notch signaling pathway	hsa04330	up	13	59	4.52459e-11	1.29012e-10	PSENEN;PTCRA;NOTCH2;NOTCH1;JAG1;MAML2;DLL3;LFNG;APH1A;DLL4;ADAM17;MFNG;DVL2
3. Environmental Information Processing	3.2 Signal transduction	Phospholipase D signaling pathway	hsa04072	up	19	148	3.61846e-11	1.07535e-10	PDGFRB;SHC1;EGF;F2R;LPAR2;PDGFA;RRAS2;RHOA;EGFR;GNA13;NRAS;RRAS;LPAR5;LPAR6;PDGFD;PDGFC;GNA12;AKT1;RAF1
3. Environmental Information Processing	3.2 Signal transduction	PI3K-Akt signaling pathway	hsa04151	up	66	354	6.00136e-47	6.33143e-45	ITGB1;CSF3R;CSF1;ITGB5;ITGB4;LAMC3;FLT4;TNC;AREG;CCND2;IBSP;MYC;MYB;KDR;AKT1;ITGB8;PDGFRB;IL4R;HGF;F2R;OSMR;PGF;COL2A1;COL4A2;COL4A1;COL6A2;COL6A1;COL4A6;RAF1;TLR4;TLR2;LAMA5;LAMA4;LPAR2;PDGFA;IL2RG;EFNA4;EGFR;RELA;THBS3;NRAS;PDGFD;PDGFC;NTRK1;NGFR;ANGPT2;ANGPT1;EGF;LAMB2;IGF2;VEGFB;VEGFC;NFKB1;VEGFA;COL1A1;EFNA2;LPAR5;LPAR6;CDK4;IL7;IL2RA;IL2RB;MDM2;PKN1;IL7R;PIK3AP1
3. Environmental Information Processing	3.2 Signal transduction	PI3K-Akt signaling pathway	hsa04151	down	5	354	0.0144644	0.0561045	PPP2R2C;PPP2R5B;SGK2;YWHAG;YWHAH
3. Environmental Information Processing	3.2 Signal transduction	Rap1 signaling pathway	hsa04015	up	38	210	1.16118e-26	1.63339e-25	ITGB1;CSF1;FLT4;ITGB2;FPR1;LPAR2;PDGFA;EFNA4;EGFR;GNAI2;CDC42;NRAS;PARD6B;RRAS;PDGFD;PDGFC;P2RY1;KDR;AKT1;MAP2K3;PDGFRB;NGFR;ANGPT2;ANGPT1;EGF;HGF;F2R;VEGFB;VEGFC;RHOA;VAV1;PGF;VEGFA;EFNA2;LPAR5;PRKD1;RAF1;F2RL3
3. Environmental Information Processing	3.2 Signal transduction	Ras signaling pathway	hsa04014	up	34	232	7.01101e-21	5.10111e-20	CSF1;SHC1;FLT4;PDGFA;ETS1;EFNA4;EGFR;RELA;RASGRP4;CDC42;NRAS;RRAS;PDGFD;PDGFC;KDR;AKT1;PDGFRB;NTRK1;NGFR;ANGPT2;ANGPT1;EGF;HGF;IGF2;VEGFB;RRAS2;VEGFC;RHOA;PGF;NFKB1;VEGFA;ZAP70;EFNA2;RAF1
3. Environmental Information Processing	3.2 Signal transduction	Sphingolipid signaling pathway	hsa04071	up	15	119	5.54955e-09	1.30106e-08	ROCK1;NFKB1;RHOA;RELA;TNFRSF1A;GNAI2;GNA13;NRAS;ADORA3;GNA12;AKT1;S1PR3;S1PR2;RAF1;S1PR4
3. Environmental Information Processing	3.2 Signal transduction	TGF-beta signaling pathway	hsa04350	up	16	94	1.68616e-11	5.31016e-11	SMAD1;TGFB1;ROCK1;INHBB;LTBP1;GDF5;SMAD5;RHOA;TGFBR1;TGFBR2;BMP4;BMP2;TFDP1;MYC;LEFTY2;NODAL
3. Environmental Information Processing	3.2 Signal transduction	TNF signaling pathway	hsa04668	up	26	112	1.74891e-21	1.47608e-20	CEBPB;CSF1;NOD2;RELA;ICAM1;CASP8;CCL5;AKT1;CCL2;MAP3K8;JUNB;MAP2K3;JUN;JAG1;VCAM1;IL15;VEGFC;TNFRSF1B;MMP9;NFKB1;TNFRSF1A;MMP14;IRF1;FAS;TAB2;MAP3K14
3. Environmental Information Processing	3.2 Signal transduction	VEGF signaling pathway	hsa04370	up	9	59	1.28e-06	2.43315e-06	CDC42;NRAS;MAPKAPK3;KDR;HSPB1;AKT1;NFATC2;RAF1;VEGFA
3. Environmental Information Processing	3.2 Signal transduction	Wnt signaling pathway	hsa04310	up	11	166	0.000274147	0.000425331	JUN;CCND2;FZD2;RYK;MYC;FZD7;DVL2;LRP5;NFATC2;ROR2;RHOA
3. Environmental Information Processing	3.2 Signal transduction	Wnt signaling pathway	hsa04310	down	8	166	3.65633e-07	2.34005e-05	PPP3R1;ZNRF3;CAMK2A;BTRC;NLK;CXXC4;CAMK2G;DKK2
3. Environmental Information Processing	3.3 Signaling molecules and interaction	Cell adhesion molecules	hsa04514	up	24	148	4.16654e-16	1.87051e-15	ITGB1;HLA-DRB5;CD40;VCAM1;ITGB2;HLA-B;HLA-C;HLA-A;HLA-F;ICAM1;HLA-E;HLA-DMA;CD4;HLA-DMB;CD28;HLA-DPB1;ITGB8;CDH15;HLA-DOA;HLA-DOB;HLA-DQA2;HLA-DQA1;HLA-DPA1;HLA-DQB1
3. Environmental Information Processing	3.3 Signaling molecules and interaction	Cytokine-cytokine receptor interaction	hsa04060	up	48	295	2.7833e-31	4.89397e-30	ACVRL1;CD40;CSF3R;CSF1;IL20RB;CXCR4;CSF2RB;IL1RAP;IL2RG;CSF2RA;TNFSF13B;CCL5;IL21R;CCL2;IL12A;TNFRSF14;CCR5;IL12RB1;IL13RA1;IL15RA;NGFR;IL4R;TGFB1;TNFSF14;IL1R1;IL15;IFNGR2;IL10RA;IFNLR1;INHBB;OSMR;TNFRSF1B;GDF5;TGFBR1;TGFBR2;TNFRSF1A;BMP4;BMP2;CD4;IL23A;IL7;IL2RA;IL2RB;FAS;LTB;LTBR;IL7R;NODAL
3. Environmental Information Processing	3.3 Signaling molecules and interaction	ECM-receptor interaction	hsa04512	up	20	88	1.29116e-16	6.05412e-16	ITGB1;LAMA5;ITGB5;ITGB4;LAMC3;LAMB2;LAMA4;TNC;NPNT;HSPG2;THBS3;COL1A1;COL2A1;IBSP;COL4A2;COL4A1;COL6A2;COL6A1;COL4A6;ITGB8
3. Environmental Information Processing	3.3 Signaling molecules and interaction	Neuroactive ligand-receptor interaction	hsa04080	up	25	341	5.71336e-09	1.32475e-08	PTGER4;OXTR;PTAFR;FPR1;LPAR2;LTB4R;C3;EDNRA;CYSLTR1;HRH1;EDNRB;TBXA2R;GALR1;ADORA3;P2RY1;S1PR3;S1PR2;S1PR4;PTGIR;F2R;MC1R;LPAR6;F2RL1;F2RL2;F2RL3
3. Environmental Information Processing	3.3 Signaling molecules and interaction	Viral protein interaction with cytokine and cytokine receptor	hsa04061	up	15	100	4.66931e-10	1.24712e-09	CSF1;TNFSF14;IL10RA;IL20RB;CXCR4;TNFRSF1B;IL2RG;TNFRSF1A;CCL5;IL2RA;IL2RB;CCL2;TNFRSF14;LTBR;CCR5
4. Cellular Processes	4.1 Transport and catabolism	Autophagy	hsa04140	up	8	137	0.00402329	0.00554846	NRAS;RRAS;CTSL;AKT1;RRAS2;RAF1;HIF1A;TANK
4. Cellular Processes	4.1 Transport and catabolism	Endocytosis	hsa04144	up	19	252	2.58439e-07	5.1934e-07	CAV1;HLA-B;HLA-C;CXCR4;HLA-A;HLA-F;IL2RG;RHOA;EGFR;TGFBR1;HLA-E;TGFBR2;CDC42;PARD6B;IL2RA;IL2RB;MDM2;CCR5;HSPA1B
4. Cellular Processes	4.1 Transport and catabolism	Endocytosis	hsa04144	down	4	252	0.0192291	0.0665221	NEDD4L;EPS15L1;HSPA2;EPS15
4. Cellular Processes	4.1 Transport and catabolism	Mitophagy	hsa04137	up	7	68	0.000257655	0.000402705	NRAS;JUN;RRAS;E2F1;RRAS2;HIF1A;RELA
4. Cellular Processes	4.1 Transport and catabolism	Mitophagy	hsa04137	down	2	68	0.0310622	0.0946656	PRKN;PINK1
4. Cellular Processes	4.1 Transport and catabolism	Phagosome	hsa04145	up	24	152	7.80534e-16	3.4311e-15	ITGB1;HLA-DRB5;ITGB5;ITGB2;HLA-B;HLA-C;HLA-A;HLA-F;HLA-E;THBS3;C3;FCGR3A;HLA-DMA;HLA-DMB;CTSL;HLA-DPB1;HLA-DOA;HLA-DOB;HLA-DQA2;TLR4;HLA-DQA1;HLA-DPA1;HLA-DQB1;TLR2
4. Cellular Processes	4.2 Cell growth and death	Apoptosis	hsa04210	up	17	142	1.18764e-09	2.98324e-09	NTRK1;NGFR;JUN;GADD45B;CSF2RB;NFKB1;RELA;TNFRSF1A;NRAS;CASP8;CTSL;DDIT3;AKT1;CASP2;FAS;RAF1;MAP3K14
4. Cellular Processes	4.2 Cell growth and death	Cell cycle	hsa04110	up	12	124	3.33569e-06	6.22859e-06	CCND2;TGFB1;TFDP1;GADD45B;CDK4;MYC;PLK1;MDM2;E2F1;E2F2;BUB1;MAD2L1
4. Cellular Processes	4.2 Cell growth and death	Cell cycle	hsa04110	down	3	124	0.0139718	0.0558872	CCNA1;YWHAG;YWHAH
4. Cellular Processes	4.2 Cell growth and death	Cellular senescence	hsa04218	up	28	156	8.09455e-20	5.1756e-19	FOXM1;ETS1;RELA;PPP1CC;NRAS;CCND2;RRAS;MYC;E2F1;AKT1;E2F2;MAP2K3;TGFB1;GADD45B;IGFBP3;HLA-B;HLA-C;NFATC2;RRAS2;HLA-A;HLA-F;NFKB1;TGFBR1;HLA-E;TGFBR2;CDK4;MDM2;RAF1
4. Cellular Processes	4.2 Cell growth and death	Cellular senescence	hsa04218	down	4	156	0.00371972	0.0226726	CCNA1;PPP3R1;BTRC;CALM1
4. Cellular Processes	4.2 Cell growth and death	Necroptosis	hsa04217	up	10	159	0.000774325	0.00114253	ZBP1;STAT5A;CASP8;STAT1;IFNGR2;STAT3;FAS;TYK2;TLR4;TNFRSF1A
4. Cellular Processes	4.2 Cell growth and death	Necroptosis	hsa04217	down	3	159	0.0267926	0.0836453	CYLD;CAMK2A;CAMK2G
4. Cellular Processes	4.2 Cell growth and death	Oocyte meiosis	hsa04114	down	8	129	5.2165e-08	6.67713e-06	PPP3R1;CAMK2A;PPP2R5B;BTRC;CALM1;CAMK2G;YWHAG;YWHAH
4. Cellular Processes	4.2 Cell growth and death	p53 signaling pathway	hsa04115	up	9	73	7.87603e-06	1.45776e-05	CASP8;CCND2;CD82;GADD45B;CDK4;IGFBP3;CCNG1;MDM2;FAS
4. Cellular Processes	4.3 Cellular community - eukaryotes	Adherens junction	hsa04520	up	8	71	4.90005e-05	8.61592e-05	CDC42;ACTN1;WAS;IQGAP1;RHOA;TGFBR1;EGFR;TGFBR2
4. Cellular Processes	4.3 Cellular community - eukaryotes	Adherens junction	hsa04520	down	2	71	0.0336231	0.0978127	PTPRB;NLK
4. Cellular Processes	4.3 Cellular community - eukaryotes	Focal adhesion	hsa04510	up	43	201	2.77732e-33	5.86014e-32	ITGB1;LAMA5;ITGB5;ROCK1;SHC1;ITGB4;LAMC3;FLT4;LAMA4;TNC;PDGFA;EGFR;THBS3;CDC42;PPP1CC;CCND2;IBSP;PDGFD;PDGFC;KDR;AKT1;ITGB8;PDGFRB;JUN;EGF;LAMB2;ACTN1;HGF;CAV1;VEGFB;VEGFC;RHOA;VAV1;PGF;VEGFA;COL1A1;COL2A1;COL4A2;COL4A1;COL6A2;COL6A1;COL4A6;RAF1
4. Cellular Processes	4.3 Cellular community - eukaryotes	Gap junction	hsa04540	up	9	88	3.63405e-05	6.49817e-05	PDGFRB;NRAS;EGF;PDGFD;PDGFC;PDGFA;RAF1;EGFR;GNAI2
4. Cellular Processes	4.3 Cellular community - eukaryotes	Signaling pathways regulating pluripotency of stem cells	hsa04550	up	15	143	6.85769e-08	1.43265e-07	SMAD1;FZD2;FZD7;STAT3;INHBB;SMAD5;BMP4;NRAS;REST;MYC;DVL2;AKT1;RAF1;LEFTY2;NODAL
4. Cellular Processes	4.3 Cellular community - eukaryotes	Tight junction	hsa04530	up	11	169	0.000319827	0.00048901	ITGB1;CDC42;JUN;PARD6B;MAP3K1;ROCK1;CDK4;ACTN1;PRKAG1;WAS;RHOA
4. Cellular Processes	4.5 Cell motility	Regulation of actin cytoskeleton	hsa04810	up	30	218	9.13579e-18	4.9427e-17	ITGB1;ITGB5;ROCK1;ITGB4;ITGB2;ARAF;LPAR2;PDGFA;CXCR4;IQGAP1;EGFR;CDC42;GNA13;PPP1CC;NRAS;RRAS;PDGFD;PDGFC;GNA12;ITGB8;PDGFRB;EGF;ACTN1;F2R;RRAS2;RHOA;VAV1;LPAR5;RAF1;ARHGEF6
5. Organismal Systems	5.1 Immune system	Antigen processing and presentation	hsa04612	up	21	78	4.84348e-19	2.91993e-18	PDIA3;CD74;CIITA;HLA-DRB5;HLA-B;HLA-C;HLA-A;HLA-F;HLA-E;HLA-DMA;CD4;HLA-DMB;CTSL;HLA-DPB1;HLA-DOA;HLA-DOB;HLA-DQA2;HLA-DQA1;HSPA1B;HLA-DPA1;HLA-DQB1
5. Organismal Systems	5.1 Immune system	B cell receptor signaling pathway	hsa04662	up	12	81	3.021e-08	6.6399e-08	LYN;NRAS;JUN;AKT1;NFATC2;BCL10;RAF1;PIK3AP1;VAV1;MALT1;RELA;NFKB1
5. Organismal Systems	5.1 Immune system	Chemokine signaling pathway	hsa04062	up	21	192	7.2814e-11	2.0485e-10	LYN;ROCK1;SHC1;STAT1;STAT3;WAS;CXCR4;NFKB1;RHOA;VAV1;RELA;GNAI2;FGR;CDC42;HCK;NRAS;CCL5;AKT1;CCL2;RAF1;CCR5
5. Organismal Systems	5.1 Immune system	Complement and coagulation cascades	hsa04610	up	8	85	0.000177116	0.000280989	C3;PLAU;PROS1;ITGB2;F2R;PLAT;F2RL2;F2RL3
5. Organismal Systems	5.1 Immune system	C-type lectin receptor signaling pathway	hsa04625	up	23	104	1.23903e-18	7.26209e-18	JUN;STAT1;CARD9;NFATC2;RRAS2;BCL10;NFKB1;RHOA;MALT1;RELA;NFKB2;RELB;NRAS;CASP8;RRAS;IL23A;IRF1;MDM2;AKT1;IL12A;RAF1;MAP3K14;IKBKE
5. Organismal Systems	5.1 Immune system	C-type lectin receptor signaling pathway	hsa04625	down	3	104	0.00868998	0.0397256	CYLD;PPP3R1;CALM1
5. Organismal Systems	5.1 Immune system	Cytosolic DNA-sensing pathway	hsa04623	up	7	63	0.000159129	0.000254365	ZBP1;MAVS;DDX58;CCL5;IKBKE;RELA;NFKB1
5. Organismal Systems	5.1 Immune system	Fc epsilon RI signaling pathway	hsa04664	up	6	68	0.00160474	0.00231919	MAP2K3;LYN;NRAS;AKT1;RAF1;VAV1
5. Organismal Systems	5.1 Immune system	Fc gamma R-mediated phagocytosis	hsa04666	up	8	97	0.000439099	0.000666546	LYN;CDC42;HCK;FCGR3A;WAS;AKT1;RAF1;VAV1
5. Organismal Systems	5.1 Immune system	Hematopoietic cell lineage	hsa04640	up	20	99	1.49666e-15	6.31591e-15	HLA-DRB5;CSF3R;IL4R;CSF1;IL1R1;CD3E;CSF2RA;HLA-DMA;CD4;HLA-DMB;IL7;IL2RA;HLA-DPB1;HLA-DOA;IL7R;HLA-DOB;HLA-DQA2;HLA-DQA1;HLA-DPA1;HLA-DQB1
5. Organismal Systems	5.1 Immune system	IL-17 signaling pathway	hsa04657	up	9	94	6.13899e-05	0.000104462	CEBPB;JUN;CASP8;CCL2;TAB2;IKBKE;MMP9;RELA;NFKB1
5. Organismal Systems	5.1 Immune system	Intestinal immune network for IgA production	hsa04672	up	19	48	5.31721e-21	4.0069e-20	IL15RA;CD40;HLA-DRB5;TGFB1;IL15;CXCR4;TNFSF13B;HLA-DMA;HLA-DMB;CD28;HLA-DPB1;LTBR;HLA-DOA;HLA-DOB;HLA-DQA2;MAP3K14;HLA-DQA1;HLA-DPA1;HLA-DQB1
5. Organismal Systems	5.1 Immune system	Leukocyte transendothelial migration	hsa04670	up	14	114	2.52558e-08	5.60946e-08	ITGB1;VCAM1;ROCK1;ACTN1;MMP2;ITGB2;RHOH;CXCR4;MMP9;RHOA;VAV1;ICAM1;GNAI2;CDC42
5. Organismal Systems	5.1 Immune system	Natural killer cell mediated cytotoxicity	hsa04650	up	18	131	3.77666e-11	1.10677e-10	SHC1;IFNGR2;ITGB2;ARAF;HLA-B;HLA-C;NFATC2;HLA-A;VAV1;ICAM1;HLA-E;ZAP70;FCGR3A;NRAS;TYROBP;LCK;FAS;RAF1
5. Organismal Systems	5.1 Immune system	Neutrophil extracellular trap formation	hsa04613	up	10	189	0.0028135	0.00395766	C3;FCGR3A;ITGB2;FPR1;AKT1;RAF1;TLR4;NFKB1;RELA;TLR2
5. Organismal Systems	5.1 Immune system	NOD-like receptor signaling pathway	hsa04621	up	23	181	3.74951e-13	1.31858e-12	JUN;RIPK2;STAT1;CARD9;CARD6;NOD1;TXN;TYK2;NOD2;TANK;NFKB1;RHOA;RELA;MAVS;CASP8;CCL5;TRIP6;CCL2;TAB2;CARD16;PKN1;IKBKE;TLR4
5. Organismal Systems	5.1 Immune system	Platelet activation	hsa04611	up	16	124	1.20682e-09	2.99575e-09	LYN;ITGB1;PTGIR;ROCK1;F2R;RHOA;GNAI2;COL1A1;GNA13;PPP1CC;COL3A1;TBXA2R;P2RY1;AKT1;FERMT3;F2RL3
5. Organismal Systems	5.1 Immune system	RIG-I-like receptor signaling pathway	hsa04622	up	12	70	5.45504e-09	1.29327e-08	IFIH1;MAVS;CASP8;MAP3K1;DDX58;TRIM25;IL12A;ISG15;IKBKE;TANK;RELA;NFKB1
5. Organismal Systems	5.1 Immune system	T cell receptor signaling pathway	hsa04660	up	20	104	4.09855e-15	1.69568e-14	JUN;NFATC2;BCL10;CD3E;NFKB1;RHOA;VAV1;MALT1;RELA;CDC42;ZAP70;NRAS;CD4;CDK4;LCK;CD28;AKT1;MAP3K8;RAF1;MAP3K14
5. Organismal Systems	5.1 Immune system	Th1 and Th2 cell differentiation	hsa04658	up	36	92	1.3765e-38	4.84069e-37	NOTCH2;NOTCH1;MAML2;GATA3;CD3E;IL2RG;RELA;DLL3;DLL4;HLA-DMA;HLA-DMB;IL12A;HLA-DOA;IL12RB1;HLA-DOB;HLA-DQA2;HLA-DQA1;HLA-DPA1;STAT5A;HLA-DRB5;JUN;IL4R;JAG1;STAT1;IFNGR2;NFATC2;TYK2;NFKB1;ZAP70;CD4;MAF;LCK;IL2RA;IL2RB;HLA-DPB1;HLA-DQB1
5. Organismal Systems	5.1 Immune system	Th17 cell differentiation	hsa04659	up	38	107	9.0843e-39	3.83358e-37	AHR;IL1RAP;GATA3;CD3E;IL2RG;HIF1A;RELA;HLA-DMA;HLA-DMB;IL21R;HLA-DOA;IL12RB1;HLA-DOB;HLA-DQA2;HLA-DQA1;HLA-DPA1;STAT5A;HLA-DRB5;JUN;IL4R;TGFB1;IL1R1;STAT1;IFNGR2;STAT3;NFATC2;TYK2;NFKB1;TGFBR1;TGFBR2;ZAP70;CD4;IL23A;LCK;IL2RA;IL2RB;HLA-DPB1;HLA-DQB1
5. Organismal Systems	5.1 Immune system	Toll-like receptor signaling pathway	hsa04620	up	15	104	8.22338e-10	2.09052e-09	MAP2K3;JUN;CD40;STAT1;NFKB1;RELA;CASP8;CCL5;AKT1;IL12A;MAP3K8;TAB2;IKBKE;TLR4;TLR2
5. Organismal Systems	5.10 Environmental adaptation	Circadian entrainment	hsa04713	down	4	97	0.000649952	0.00831939	CAMK2A;NOS1;CALM1;CAMK2G
5. Organismal Systems	5.10 Environmental adaptation	Circadian rhythm	hsa04710	down	2	31	0.00698086	0.0363551	BTRC;CLOCK
5. Organismal Systems	5.2 Endocrine system	Adipocytokine signaling pathway	hsa04920	up	7	69	0.000282256	0.000434715	STAT3;PRKAG1;AKT1;TNFRSF1B;RELA;NFKB1;TNFRSF1A
5. Organismal Systems	5.2 Endocrine system	Aldosterone synthesis and secretion	hsa04925	down	3	98	0.00738464	0.0363551	CAMK2A;CALM1;CAMK2G
5. Organismal Systems	5.2 Endocrine system	Estrogen signaling pathway	hsa04915	up	10	137	0.000238017	0.000374789	JUN;NRAS;SHC1;MMP2;AKT1;RAF1;MMP9;EGFR;HSPA1B;GNAI2
5. Organismal Systems	5.2 Endocrine system	Estrogen signaling pathway	hsa04915	down	3	137	0.0181957	0.0646957	NCOA2;HSPA2;CALM1
5. Organismal Systems	5.2 Endocrine system	Glucagon signaling pathway	hsa04922	down	4	107	0.000938905	0.0109254	PPP3R1;CAMK2A;CALM1;CAMK2G
5. Organismal Systems	5.2 Endocrine system	GnRH signaling pathway	hsa04912	up	9	93	5.64181e-05	9.67823e-05	MAP2K3;CDC42;MMP14;NRAS;JUN;MAP3K1;MMP2;RAF1;EGFR
5. Organismal Systems	5.2 Endocrine system	GnRH signaling pathway	hsa04912	down	3	93	0.00639202	0.035573	CAMK2A;CALM1;CAMK2G
5. Organismal Systems	5.2 Endocrine system	Growth hormone synthesis, secretion and action	hsa04935	up	12	119	2.15898e-06	4.06736e-06	MAP2K3;STAT5A;NRAS;MAP3K1;SHC1;STAT1;IGFBP3;STAT3;AKT1;RAF1;JUNB;GNAI2
5. Organismal Systems	5.2 Endocrine system	Insulin signaling pathway	hsa04910	up	7	137	0.0139075	0.0185727	PPP1CC;NRAS;SHC1;ARAF;PRKAG1;AKT1;RAF1
5. Organismal Systems	5.2 Endocrine system	Melanogenesis	hsa04916	up	8	101	0.000576085	0.000862084	NRAS;EDNRB;FZD2;MC1R;FZD7;DVL2;RAF1;GNAI2
5. Organismal Systems	5.2 Endocrine system	Melanogenesis	hsa04916	down	3	101	0.00802158	0.0380282	CAMK2A;CALM1;CAMK2G
5. Organismal Systems	5.2 Endocrine system	Oxytocin signaling pathway	hsa04921	up	11	154	0.000142258	0.000230895	PPP1CC;OXTR;JUN;NRAS;ROCK1;PRKAG1;NFATC2;RAF1;RHOA;EGFR;GNAI2
5. Organismal Systems	5.2 Endocrine system	Oxytocin signaling pathway	hsa04921	down	4	154	0.00355235	0.0226726	PPP3R1;CAMK2A;CALM1;CAMK2G
5. Organismal Systems	5.2 Endocrine system	Parathyroid hormone synthesis, secretion and action	hsa04928	up	13	106	8.12753e-08	1.68128e-07	VDR;ARAF;LRP5;GATA3;RUNX2;RHOA;EGFR;GNAI2;GNA13;AKAP13;MMP14;GNA12;RAF1
5. Organismal Systems	5.2 Endocrine system	Progesterone-mediated oocyte maturation	hsa04914	up	7	100	0.00257318	0.0036439	PLK1;ARAF;AKT1;RAF1;BUB1;GNAI2;MAD2L1
5. Organismal Systems	5.2 Endocrine system	Prolactin signaling pathway	hsa04917	up	11	70	6.10478e-08	1.28811e-07	STAT5A;NRAS;CCND2;SHC1;STAT1;IRF1;STAT3;AKT1;RAF1;RELA;NFKB1
5. Organismal Systems	5.2 Endocrine system	Relaxin signaling pathway	hsa04926	up	23	129	1.98838e-16	9.12062e-16	JUN;TGFB1;SHC1;MMP2;VEGFB;VEGFC;MMP9;NFKB1;TGFBR1;EGFR;RELA;TGFBR2;GNAI2;VEGFA;COL1A1;NRAS;COL3A1;EDNRB;COL4A2;COL4A1;COL4A6;AKT1;RAF1
5. Organismal Systems	5.2 Endocrine system	Renin secretion	hsa04924	down	2	69	0.0319068	0.0949784	PPP3R1;CALM1
5. Organismal Systems	5.2 Endocrine system	Thyroid hormone signaling pathway	hsa04919	up	10	121	8.52155e-05	0.000141579	NOTCH2;BMP4;NRAS;NOTCH1;STAT1;MYC;MDM2;AKT1;RAF1;HIF1A
5. Organismal Systems	5.3 Circulatory system	Adrenergic signaling in cardiomyocytes	hsa04261	down	6	150	3.28808e-05	0.000841749	PPP1R1A;PPP2R2C;CAMK2A;PPP2R5B;CALM1;CAMK2G
5. Organismal Systems	5.3 Circulatory system	Vascular smooth muscle contraction	hsa04270	up	9	133	0.000837163	0.00122668	GNA13;PPP1CC;EDNRA;PTGIR;ROCK1;GNA12;ARAF;RAF1;RHOA
5. Organismal Systems	5.4 Digestive system	Gastric acid secretion	hsa04971	down	3	76	0.00363728	0.0226726	CAMK2A;CALM1;CAMK2G
5. Organismal Systems	5.4 Digestive system	Protein digestion and absorption	hsa04974	up	8	103	0.000656492	0.000975492	COL1A1;COL3A1;COL2A1;COL4A2;COL4A1;COL6A2;COL6A1;COL4A6
5. Organismal Systems	5.6 Nervous system	Dopaminergic synapse	hsa04728	down	7	132	1.07695e-06	4.59498e-05	GSK3A;PPP2R2C;CAMK2A;PPP2R5B;CALM1;CLOCK;CAMK2G
5. Organismal Systems	5.6 Nervous system	Long-term depression	hsa04730	up	7	60	0.000116474	0.000192001	GNA13;LYN;NRAS;GNA12;ARAF;RAF1;GNAI2
5. Organismal Systems	5.6 Nervous system	Long-term potentiation	hsa04720	up	4	67	0.0355206	0.0465518	PPP1CC;NRAS;ARAF;RAF1
5. Organismal Systems	5.6 Nervous system	Long-term potentiation	hsa04720	down	5	67	7.62785e-06	0.000244091	PPP3R1;PPP1R1A;CAMK2A;CALM1;CAMK2G
5. Organismal Systems	5.6 Nervous system	Neurotrophin signaling pathway	hsa04722	up	13	119	3.21285e-07	6.33562e-07	NTRK1;NGFR;JUN;MAP3K1;SHC1;RIPK2;NFKB1;RHOA;RELA;CDC42;NRAS;AKT1;RAF1
5. Organismal Systems	5.6 Nervous system	Neurotrophin signaling pathway	hsa04722	down	4	119	0.00139273	0.013713	CAMK2A;ARHGDIG;CALM1;CAMK2G
5. Organismal Systems	5.7 Sensory system	Inflammatory mediator regulation of TRP channels	hsa04750	up	8	98	0.000470563	0.000709205	MAP2K3;PTGER4;NTRK1;PPP1CC;HRH1;IL1R1;F2RL1;IL1RAP
5. Organismal Systems	5.7 Sensory system	Inflammatory mediator regulation of TRP channels	hsa04750	down	3	98	0.00738464	0.0363551	CAMK2A;CALM1;CAMK2G
5. Organismal Systems	5.8 Development and regeneration	Axon guidance	hsa04360	up	17	182	5.1708e-08	1.1133e-07	ITGB1;ROCK1;RYK;NFATC2;CXCR4;EFNA4;RHOA;GNAI2;CDC42;EFNB1;NRAS;PARD6B;EFNA2;SMO;RRAS;FES;RAF1
5. Organismal Systems	5.8 Development and regeneration	Axon guidance	hsa04360	down	6	182	9.64009e-05	0.00205655	EPHA5;PPP3R1;PTCH1;CAMK2A;SRGAP3;CAMK2G
5. Organismal Systems	5.8 Development and regeneration	Osteoclast differentiation	hsa04380	up	24	127	1.0627e-17	5.46902e-17	JUN;SPI1;TGFB1;CSF1;IL1R1;STAT1;IFNGR2;NFATC2;TYK2;NFKB1;TGFBR1;RELA;FOSL2;NFKB2;TGFBR2;TNFRSF1A;RELB;FCGR3A;TYROBP;LCK;AKT1;TAB2;JUNB;MAP3K14
5. Organismal Systems	5.9 Aging	Longevity regulating pathway	hsa04211	up	6	102	0.0117286	0.0158637	NRAS;PRKAG1;AKT1;NFKB1;RELA;HSPA1B
6. Human Diseases	6.1 Cancer: overview	Central carbon metabolism in cancer	hsa05230	up	8	70	4.41825e-05	7.83405e-05	PDGFRB;NTRK1;NRAS;MYC;AKT1;RAF1;HIF1A;EGFR
6. Human Diseases	6.1 Cancer: overview	Chemical carcinogenesis	hsa05204; hsa05207; hsa05208	up	24	239	1.9419e-11	6.02561e-11	STAT5A;NOTCH2;JUN;JAG1;VDR;EGF;GSTP1;STAT3;AHR;EGFR;RELA;NFKB1;GNAI2;VEGFA;DLL3;DLL4;AR;NRAS;MYC;E2F1;AKT1;KPNA2;RAF1;IKBKE
6. Human Diseases	6.1 Cancer: overview	Choline metabolism in cancer	hsa05231	up	12	98	2.61725e-07	5.2098e-07	PDGFRB;JUN;NRAS;EGF;PDGFD;PDGFC;WAS;AKT1;PDGFA;RAF1;HIF1A;EGFR
6. Human Diseases	6.1 Cancer: overview	MicroRNAs in cancer	hsa05206	up	27	310	2.90379e-11	8.75285e-11	NOTCH2;NOTCH1;ROCK1;SHC1;TNC;PDGFA;EFNA4;EGFR;NRAS;CCND2;PLAU;MYC;E2F1;E2F2;PDGFRB;STAT3;HMGA2;MMP9;RHOA;NFKB1;VEGFA;EFNA2;CCNG1;MDM2;SPRY2;RAF1;EZH2
6. Human Diseases	6.1 Cancer: overview	Pathways in cancer	hsa05200	up	96	531	7.53428e-68	1.58973e-65	ITGB1;SPI1;CSF3R;LAMC3;FLT4;ARAF;BRCA2;ETS1;EDNRA;EDNRB;CCND2;CASP8;MYC;AKT1;IL12A;IL13RA1;PDGFRB;IL15RA;IL4R;IL15;IFNGR2;HGF;MMP2;F2R;MMP9;RHOA;PGF;TGFBR1;TGFBR2;AR;COL4A2;SMO;IL23A;COL4A1;COL4A6;RAF1;PTGER4;NOTCH2;CEBPA;LAMA5;NOTCH1;ROCK1;GSTP1;LAMA4;LRP5;LPAR2;PDGFA;CXCR4;CSF2RB;IL2RG;HIF1A;CSF2RA;EGFR;RELA;RASGRP4;GNAI2;DLL3;CDC42;DLL4;GNA13;NRAS;GNA12;DVL2;E2F1;E2F2;IL12RB1;STAT5A;NTRK1;JUN;…
6. Human Diseases	6.1 Cancer: overview	PD-L1 expression and PD-1 checkpoint pathway in cancer	hsa05235	up	21	89	9.58941e-18	5.05841e-17	MAP2K3;JUN;EGF;STAT1;IFNGR2;STAT3;NFATC2;CD3E;HIF1A;EGFR;RELA;NFKB1;ZAP70;NRAS;CD4;LCK;CD28;AKT1;RAF1;TLR4;TLR2
6. Human Diseases	6.1 Cancer: overview	Proteoglycans in cancer	hsa05205	up	38	205	4.59708e-27	6.92846e-26	ITGB1;ITGB5;ROCK1;ARAF;IQGAP1;HIF1A;EGFR;CDC42;PPP1CC;NRAS;RRAS;CTSL;PLAU;MYC;KDR;GPC3;AKT1;FZD2;TGFB1;FZD7;HGF;CAV1;MMP2;STAT3;IGF2;RRAS2;HSPG2;MMP9;RHOA;VAV1;VEGFA;COL1A1;SMO;MDM2;FAS;RAF1;TLR4;TLR2
6. Human Diseases	6.1 Cancer: overview	Transcriptional misregulation in cancer	hsa05202	up	32	192	1.83615e-21	1.49011e-20	ATF1;CEBPA;CD40;CEBPB;SPI1;DOT1L;PDGFA;SIX1;PLAT;RELA;CCND2;PLAU;MYC;PTCRA;NTRK1;NGFR;SMAD1;GADD45B;IGFBP3;HMGA2;PAX3;ETV4;MMP9;RUNX2;NFKB1;DUSP6;TGFBR2;MAF;DDIT3;IL2RB;MDM2;ERG
6. Human Diseases	6.1 Cancer: overview	Viral carcinogenesis	hsa05203	up	23	203	4.27036e-12	1.43023e-11	LYN;STAT5A;JUN;ACTN1;STAT3;HLA-B;HLA-C;HLA-A;HLA-F;RHOA;RELA;NFKB1;HLA-E;NFKB2;C3;CDC42;NRAS;CCND2;CASP8;CDK4;MDM2;LTBR;CCR5
6. Human Diseases	6.10 Endocrine and metabolic disease	AGE-RAGE signaling pathway in diabetic complications	hsa04933	up	25	100	1.45872e-21	1.28246e-20	RELA;ICAM1;CDC42;NRAS;AKT1;CCL2;STAT5A;JUN;TGFB1;VCAM1;STAT1;MMP2;STAT3;VEGFB;VEGFC;NFKB1;TGFBR1;TGFBR2;VEGFA;COL1A1;COL3A1;COL4A2;COL4A1;CDK4;COL4A6
6. Human Diseases	6.10 Endocrine and metabolic disease	Cushing syndrome	hsa04934	up	9	155	0.00242804	0.0034616	FZD2;CDK4;FZD7;DVL2;E2F1;E2F2;AHR;EGFR;GNAI2
6. Human Diseases	6.10 Endocrine and metabolic disease	Cushing syndrome	hsa04934	down	3	155	0.0250936	0.0823585	KMT2A;CAMK2A;CAMK2G
6. Human Diseases	6.10 Endocrine and metabolic disease	Insulin resistance	hsa04931	up	7	108	0.00395561	0.00549102	PPP1CC;STAT3;PRKAG1;AKT1;NFKB1;RELA;TNFRSF1A
6. Human Diseases	6.10 Endocrine and metabolic disease	Non-alcoholic fatty liver disease	hsa04932	up	12	155	3.25579e-05	5.87156e-05	CDC42;CEBPA;JUN;TGFB1;CASP8;DDIT3;PRKAG1;AKT1;FAS;NFKB1;RELA;TNFRSF1A
6. Human Diseases	6.10 Endocrine and metabolic disease	Type I diabetes mellitus	hsa04940	up	18	43	1.70189e-20	1.197e-19	HLA-DRB5;HLA-B;HLA-C;HLA-A;HLA-F;HLA-E;HLA-DMA;HLA-DMB;CD28;HLA-DPB1;FAS;IL12A;HLA-DOA;HLA-DOB;HLA-DQA2;HLA-DQA1;HLA-DPA1;HLA-DQB1
6. Human Diseases	6.2 Cancer: specific types	Acute myeloid leukemia	hsa05221	up	12	67	3.23203e-09	7.8386e-09	STAT5A;CEBPA;NRAS;SPI1;MYC;STAT3;ARAF;AKT1;RAF1;DUSP6;RELA;NFKB1
6. Human Diseases	6.2 Cancer: specific types	Basal cell carcinoma	hsa05217	up	7	63	0.000159129	0.000254365	BMP4;BMP2;FZD2;SMO;GADD45B;FZD7;DVL2
6. Human Diseases	6.2 Cancer: specific types	Bladder cancer	hsa05219	up	13	41	2.66007e-13	9.51312e-13	EGF;MMP2;ARAF;MMP9;EGFR;VEGFA;NRAS;CDK4;MYC;E2F1;MDM2;E2F2;RAF1
6. Human Diseases	6.2 Cancer: specific types	Breast cancer	hsa05224	up	25	147	3.08329e-17	1.54899e-16	NOTCH2;NOTCH1;SHC1;FLT4;ARAF;LRP5;BRCA2;EGFR;DLL3;DLL4;NRAS;MYC;DVL2;E2F1;AKT1;E2F2;JUN;FZD2;JAG1;GADD45B;EGF;FZD7;NFKB2;CDK4;RAF1
6. Human Diseases	6.2 Cancer: specific types	Chronic myeloid leukemia	hsa05220	up	17	76	3.41929e-14	1.31176e-13	STAT5A;TGFB1;GADD45B;SHC1;ARAF;TGFBR1;RELA;NFKB1;TGFBR2;NRAS;CDK4;MYC;E2F1;MDM2;AKT1;E2F2;RAF1
6. Human Diseases	6.2 Cancer: specific types	Colorectal cancer	hsa05210	up	14	86	5.85375e-10	1.54393e-09	JUN;TGFB1;GADD45B;EGF;ARAF;AREG;RHOA;TGFBR1;EGFR;TGFBR2;NRAS;MYC;AKT1;RAF1
6. Human Diseases	6.2 Cancer: specific types	Endometrial cancer	hsa05213	up	8	58	1.08783e-05	1.99594e-05	NRAS;GADD45B;EGF;MYC;ARAF;AKT1;RAF1;EGFR
6. Human Diseases	6.2 Cancer: specific types	Gastric cancer	hsa05226	up	19	149	4.07811e-11	1.17874e-10	FZD2;TGFB1;GADD45B;SHC1;EGF;HGF;FZD7;ARAF;LRP5;TGFBR1;EGFR;TGFBR2;NRAS;MYC;DVL2;E2F1;AKT1;E2F2;RAF1
6. Human Diseases	6.2 Cancer: specific types	Glioma	hsa05214	up	14	75	8.69213e-11	2.41321e-10	PDGFRB;GADD45B;SHC1;EGF;ARAF;PDGFA;EGFR;NRAS;CDK4;E2F1;MDM2;AKT1;E2F2;RAF1
6. Human Diseases	6.2 Cancer: specific types	Glioma	hsa05214	down	3	75	0.00350383	0.0226726	CAMK2A;CALM1;CAMK2G
6. Human Diseases	6.2 Cancer: specific types	Hepatocellular carcinoma	hsa05225	up	25	168	8.12051e-16	3.49679e-15	SMARCD1;SMARCB1;SHC1;GSTP1;ARAF;LRP5;EGFR;NRAS;MYC;DVL2;E2F1;AKT1;E2F2;SMARCC1;FZD2;TGFB1;GADD45B;HGF;FZD7;ACTL6A;IGF2;TGFBR1;TGFBR2;CDK4;RAF1
6. Human Diseases	6.2 Cancer: specific types	Melanoma	hsa05218	up	16	72	2.18818e-13	7.96046e-13	PDGFRB;GADD45B;EGF;HGF;ARAF;PDGFA;EGFR;NRAS;CDK4;PDGFD;PDGFC;E2F1;MDM2;AKT1;E2F2;RAF1
6. Human Diseases	6.2 Cancer: specific types	Non-small cell lung cancer	hsa05223	up	13	72	6.38144e-10	1.66232e-09	STAT5A;GADD45B;EGF;HGF;STAT3;ARAF;EGFR;NRAS;CDK4;E2F1;AKT1;E2F2;RAF1
6. Human Diseases	6.2 Cancer: specific types	Pancreatic cancer	hsa05212	up	20	76	5.60224e-18	3.11072e-17	TGFB1;GADD45B;EGF;STAT1;STAT3;ARAF;BRCA2;TGFBR1;EGFR;RELA;NFKB1;TGFBR2;VEGFA;CDC42;CDK4;E2F1;AKT1;E2F2;RAF1;ARHGEF6
6. Human Diseases	6.2 Cancer: specific types	Prostate cancer	hsa05215	up	21	97	6.42446e-17	3.08082e-16	PDGFRB;EGF;GSTP1;ARAF;PDGFA;PLAT;MMP9;NFKB1;EGFR;RELA;AR;NRAS;PLAU;PDGFD;PDGFC;MDM2;E2F1;AKT1;E2F2;ERG;RAF1
6. Human Diseases	6.2 Cancer: specific types	Renal cell carcinoma	hsa05211	up	11	69	5.23117e-08	1.11493e-07	CDC42;NRAS;JUN;TGFB1;HGF;ARAF;AKT1;RAF1;ETS1;HIF1A;VEGFA
6. Human Diseases	6.2 Cancer: specific types	Small cell lung cancer	hsa05222	up	16	92	1.198e-11	3.82996e-11	ITGB1;LAMA5;GADD45B;LAMC3;LAMB2;LAMA4;RELA;NFKB1;COL4A2;COL4A1;CDK4;MYC;COL4A6;E2F1;AKT1;E2F2
6. Human Diseases	6.2 Cancer: specific types	Thyroid cancer	hsa05216	up	4	37	0.0047013	0.0064414	NTRK1;NRAS;GADD45B;MYC
6. Human Diseases	6.3 Infectious disease: viral	Coronavirus disease	hsa05171	up	20	232	1.34362e-08	3.01599e-08	JUN;STAT1;DDX58;STAT3;ISG15;TYK2;EGFR;RELA;NFKB1;TNFRSF1A;C3;IFIH1;ADAM17;MAVS;CCL2;IL12A;TAB2;IKBKE;TLR4;TLR2
6. Human Diseases	6.3 Infectious disease: viral	Epstein-Barr virus infection	hsa05169	up	47	202	3.8624e-38	1.16424e-36	CD40;CD3E;RELA;ICAM1;RELB;HLA-DMA;HLA-DMB;CCND2;CASP8;MYC;E2F1;AKT1;E2F2;HLA-DOA;HLA-DQA2;IKBKE;HLA-DOB;HLA-DQA1;HLA-DPA1;LYN;MAP2K3;PDIA3;HLA-DRB5;JUN;GADD45B;STAT1;DDX58;STAT3;HLA-B;HLA-C;ISG15;HLA-A;TYK2;HLA-F;NFKB1;HLA-E;NFKB2;SEM1;MAVS;CDK4;HLA-DPB1;MDM2;FAS;TAB2;MAP3K14;HLA-DQB1;TLR2
6. Human Diseases	6.3 Infectious disease: viral	Hepatitis B	hsa05161	up	31	162	1.07617e-22	1.03215e-21	ARAF;RELA;IFIH1;NRAS;CASP8;MYC;E2F1;AKT1;E2F2;IKBKE;MAP2K3;STAT5A;JUN;TGFB1;MAP3K1;DDX58;STAT1;STAT3;NFATC2;TYK2;HSPG2;MMP9;NFKB1;TGFBR1;TGFBR2;MAVS;FAS;TAB2;RAF1;TLR4;TLR2
6. Human Diseases	6.3 Infectious disease: viral	Hepatitis C	hsa05160	up	21	157	1.47082e-12	5.08759e-12	DDX58;EGF;STAT1;STAT3;ARAF;TYK2;NFKB1;EGFR;RELA;TNFRSF1A;MAVS;NRAS;CASP8;CDK4;MYC;E2F1;AKT1;E2F2;FAS;RAF1;IKBKE
6. Human Diseases	6.3 Infectious disease: viral	Hepatitis C	hsa05160	down	3	157	0.0259356	0.0829939	PPP2R2C;YWHAG;YWHAH
6. Human Diseases	6.3 Infectious disease: viral	Herpes simplex virus 1 infection	hsa05168	up	40	498	5.87915e-15	2.38558e-14	RELA;C3;IFIH1;PPP1CC;HLA-DMA;HLA-DMB;CASP8;CCL5;AKT1;CCL2;IL12A;TNFRSF14;HLA-DOA;HLA-DQA2;IKBKE;HLA-DOB;HLA-DQA1;HLA-DPA1;PDIA3;CD74;HLA-DRB5;TNFSF14;STAT1;DDX58;IFNGR2;CARD9;HLA-B;HLA-C;HLA-A;TYK2;HLA-F;NFKB1;HLA-E;TNFRSF1A;MAVS;HLA-DPB1;FAS;TAB2;HLA-DQB1;TLR2
6. Human Diseases	6.3 Infectious disease: viral	Human cytomegalovirus infection	hsa05163	up	36	225	2.17636e-23	2.29606e-22	PTGER4;ROCK1;CXCR4;EGFR;RELA;GNAI2;GNA13;AKAP13;NRAS;CASP8;MYC;CCL5;GNA12;E2F1;AKT1;CCL2;E2F2;CCR5;PDIA3;IL1R1;IL10RA;STAT3;HLA-B;HLA-C;NFATC2;HLA-A;HLA-F;RHOA;NFKB1;HLA-E;VEGFA;TNFRSF1A;CDK4;MDM2;FAS;RAF1
6. Human Diseases	6.3 Infectious disease: viral	Human immunodeficiency virus 1 infection	hsa05170	up	26	212	2.47648e-14	9.6766e-14	CXCR4;CD3E;RELA;GNAI2;NRAS;CASP8;AKT1;CCR5;MAP2K3;PDIA3;JUN;HLA-B;HLA-C;NFATC2;HLA-A;HLA-F;TNFRSF1B;NFKB1;HLA-E;TNFRSF1A;CD4;FAS;TAB2;RAF1;TLR4;TLR2
6. Human Diseases	6.3 Infectious disease: viral	Human papillomavirus infection	hsa05165	up	56	331	2.13494e-37	5.6309e-36	ITGB1;MAML2;ITGB5;ITGB4;LAMC3;TNC;LFNG;CCND2;CASP8;IBSP;AKT1;ITGB8;IKBKE;PDGFRB;HLA-B;HLA-C;HLA-A;TYK2;HLA-F;HLA-E;TNFRSF1A;COL2A1;COL4A2;COL4A1;MFNG;COL6A2;IRF1;COL6A1;COL4A6;RAF1;PTGER4;NOTCH2;LAMA5;NOTCH1;LAMA4;EGFR;RELA;THBS3;CDC42;NRAS;PARD6B;DVL2;E2F1;FZD2;JAG1;STAT1;EGF;LAMB2;FZD7;ISG15;NFKB1;VEGFA;COL1A1;CDK4;MDM2;FAS
6. Human Diseases	6.3 Infectious disease: viral	Human T-cell leukemia virus 1 infection	hsa05166	up	52	219	1.17666e-42	6.2069e-41	CD40;SPI1;ITGB2;CD3E;ETS1;ICAM1;CCND2;MYC;AKT1;HLA-DOA;HLA-DOB;HLA-DPA1;IL15RA;IL1R1;IL15;HLA-B;HLA-C;HLA-A;HLA-F;TGFBR1;HLA-E;TGFBR2;TNFRSF1A;LCK;HLA-DQB1;IL2RG;RELA;RELB;HLA-DMA;NRAS;HLA-DMB;E2F1;E2F2;HLA-DQA2;HLA-DQA1;STAT5A;HLA-DRB5;JUN;MAP3K1;TGFB1;NFATC2;NFKB1;NFKB2;CD4;CDK4;IL2RA;IL2RB;HLA-DPB1;LTBR;MAP3K14;RAN;MAD2L1
6. Human Diseases	6.3 Infectious disease: viral	Influenza A	hsa05164	up	33	172	3.9538e-24	4.63473e-23	CIITA;RELA;ICAM1;IFIH1;HLA-DMA;CASP8;HLA-DMB;CCL5;AKT1;TRIM25;CCL2;IL12A;HLA-DOA;KPNA2;HLA-DOB;HLA-DQA2;IKBKE;HLA-DQA1;HLA-DPA1;HLA-DRB5;DDX58;STAT1;IFNGR2;TYK2;NFKB1;TNFRSF1A;MAVS;CDK4;HLA-DPB1;FAS;RAF1;TLR4;HLA-DQB1
6. Human Diseases	6.3 Infectious disease: viral	Kaposi sarcoma-associated herpesvirus infection	hsa05167	up	31	193	2.4653e-20	1.678e-19	HIF1A;RELA;ICAM1;C3;NRAS;CASP8;MYC;E2F1;AKT1;E2F2;CCR5;IKBKE;LYN;JUN;ANGPT2;STAT1;STAT3;HLA-B;HLA-C;NFATC2;HLA-A;TYK2;HLA-F;NFKB1;HLA-E;VEGFA;TNFRSF1A;HCK;CDK4;FAS;RAF1
6. Human Diseases	6.3 Infectious disease: viral	Measles	hsa05162	up	27	139	4.32297e-20	2.85046e-19	CD3E;IL2RG;RELA;IFIH1;CCND2;CASP8;RACK1;AKT1;IL12A;IKBKE;STAT5A;JUN;DDX58;STAT1;STAT3;TYK2;NFKB1;MAVS;CDK4;IL2RA;IL2RB;CD28;FAS;TAB2;TLR4;HSPA1B;TLR2
6. Human Diseases	6.4 Infectious disease: bacterial	Bacterial invasion of epithelial cells	hsa05100	up	5	77	0.014065	0.0186649	ITGB1;CDC42;SHC1;CAV1;RHOA
6. Human Diseases	6.4 Infectious disease: bacterial	Epithelial cell signaling in Helicobacter pylori infection	hsa05120	up	10	70	6.15144e-07	1.17996e-06	CDC42;LYN;ADAM17;JUN;CCL5;NOD1;MAP3K14;EGFR;RELA;NFKB1
6. Human Diseases	6.4 Infectious disease: bacterial	Legionellosis	hsa05134	up	10	57	8.28889e-08	1.69802e-07	C3;CASP8;ITGB2;IL12A;TLR4;RELA;NFKB1;HSPA1B;TLR2;NFKB2
6. Human Diseases	6.4 Infectious disease: bacterial	Pathogenic Escherichia coli infection	hsa05130	up	19	197	4.95581e-09	1.18827e-08	ITGB1;JUN;TMED10;ROCK1;IL1R1;F2R;LPAR2;RHOA;RELA;NFKB1;TNFRSF1A;CDC42;GNA13;CASP8;LPAR5;GNA12;FAS;TAB2;TLR4
6. Human Diseases	6.4 Infectious disease: bacterial	Pertussis	hsa05133	up	14	76	1.04781e-10	2.87128e-10	ITGB1;JUN;ITGB2;NOD1;RHOA;RELA;NFKB1;GNAI2;C3;IL23A;IRF1;IRF8;IL12A;TLR4
6. Human Diseases	6.4 Infectious disease: bacterial	Salmonella infection	hsa05132	up	21	249	8.55917e-09	1.94192e-08	MAP2K3;JUN;ANXA2;RIPK2;RHOH;NOD1;TXN;RHOA;RELA;NFKB1;TNFRSF1A;CDC42;CASP8;RRAS;MYC;AKT1;TAB2;PKN1;RAF1;TLR4;TLR2
6. Human Diseases	6.4 Infectious disease: bacterial	Shigellosis	hsa05131	up	21	246	6.90379e-09	1.58337e-08	ITGB1;JUN;ROCK1;IL1R1;RIPK2;ACTN1;NOD1;BCL10;RHOA;EGFR;RELA;NFKB1;MALT1;TNFRSF1A;C3;CDC42;CCL5;MDM2;AKT1;TAB2;TLR4
6. Human Diseases	6.4 Infectious disease: bacterial	Staphylococcus aureus infection	hsa05150	up	16	95	1.99391e-11	6.09732e-11	HLA-DRB5;ITGB2;PTAFR;FPR1;ICAM1;C3;FCGR3A;HLA-DMA;HLA-DMB;HLA-DPB1;HLA-DOA;HLA-DOB;HLA-DQA2;HLA-DQA1;HLA-DPA1;HLA-DQB1
6. Human Diseases	6.4 Infectious disease: bacterial	Tuberculosis	hsa05152	up	37	180	4.45486e-28	7.23058e-27	CIITA;CEBPB;ITGB2;BCL10;NOD2;MALT1;RELA;C3;FCGR3A;HLA-DMA;CASP8;HLA-DMB;AKT1;IL12A;HLA-DOA;HLA-DOB;HLA-DQA2;HLA-DQA1;HLA-DPA1;CD74;HLA-DRB5;TGFB1;VDR;RIPK2;STAT1;IFNGR2;IL10RA;CARD9;NFKB1;RHOA;TNFRSF1A;IL23A;HLA-DPB1;RAF1;TLR4;HLA-DQB1;TLR2
6. Human Diseases	6.4 Infectious disease: bacterial	Tuberculosis	hsa05152	down	4	180	0.00616184	0.035573	PPP3R1;CAMK2A;CALM1;CAMK2G
6. Human Diseases	6.4 Infectious disease: bacterial	Yersinia infection	hsa05135	up	19	137	9.06708e-12	2.94331e-11	MAP2K3;ITGB1;JUN;ROCK1;WAS;NFATC2;NFKB1;RHOA;VAV1;RELA;CDC42;ZAP70;CD4;LCK;AKT1;CCL2;TAB2;PKN1;TLR4
6. Human Diseases	6.5 Infectious disease: parasitic	African trypanosomiasis	hsa05143	up	6	37	5.51098e-05	9.53129e-05	VCAM1;LAMA4;F2RL1;FAS;IL12A;ICAM1
6. Human Diseases	6.5 Infectious disease: parasitic	Amoebiasis	hsa05146	up	19	102	3.72088e-14	1.37738e-13	LAMA5;TGFB1;IL1R1;LAMC3;LAMB2;ACTN1;LAMA4;ITGB2;HSPB1;NFKB1;RELA;COL1A1;COL3A1;COL4A2;COL4A1;COL4A6;IL12A;TLR4;TLR2
6. Human Diseases	6.5 Infectious disease: parasitic	Chagas disease	hsa05142	up	19	102	3.72088e-14	1.37738e-13	JUN;TGFB1;IFNGR2;CD3E;NFKB1;TGFBR1;RELA;TGFBR2;TNFRSF1A;GNAI2;C3;CASP8;CCL5;AKT1;CCL2;FAS;IL12A;TLR4;TLR2
6. Human Diseases	6.5 Infectious disease: parasitic	Leishmaniasis	hsa05140	up	24	77	2.74559e-23	2.75866e-22	ITGB1;HLA-DRB5;JUN;TGFB1;STAT1;IFNGR2;ITGB2;RELA;NFKB1;C3;FCGR3A;HLA-DMA;HLA-DMB;HLA-DPB1;IL12A;TAB2;HLA-DOA;HLA-DOB;TLR4;HLA-DQA2;HLA-DQA1;HLA-DPA1;HLA-DQB1;TLR2
6. Human Diseases	6.5 Infectious disease: parasitic	Malaria	hsa05144	up	11	50	1.46686e-09	3.59892e-09	CD40;TGFB1;VCAM1;HGF;ITGB2;CCL2;IL12A;TLR4;ICAM1;TLR2;THBS3
6. Human Diseases	6.5 Infectious disease: parasitic	Toxoplasmosis	hsa05145	up	36	112	5.93343e-35	1.39106e-33	ITGB1;LAMA5;CD40;CIITA;LAMC3;LAMA4;RELA;GNAI2;HLA-DMA;CASP8;HLA-DMB;AKT1;IL12A;HLA-DOA;CCR5;HLA-DOB;HLA-DQA2;HLA-DQA1;HLA-DPA1;MAP2K3;HLA-DRB5;TGFB1;LAMB2;STAT1;IFNGR2;IL10RA;STAT3;TYK2;NFKB1;TNFRSF1A;HLA-DPB1;TAB2;TLR4;HSPA1B;HLA-DQB1;TLR2
6. Human Diseases	6.6 Immune disease	Allograft rejection	hsa05330	up	19	38	1.92629e-23	2.13919e-22	CD40;HLA-DRB5;HLA-B;HLA-C;HLA-A;HLA-F;HLA-E;HLA-DMA;HLA-DMB;CD28;HLA-DPB1;FAS;IL12A;HLA-DOA;HLA-DOB;HLA-DQA2;HLA-DQA1;HLA-DPA1;HLA-DQB1
6. Human Diseases	6.6 Immune disease	Asthma	hsa05310	up	11	31	4.55426e-12	1.50148e-11	CD40;HLA-DMA;HLA-DRB5;HLA-DMB;HLA-DPB1;HLA-DOA;HLA-DOB;HLA-DQA2;HLA-DQA1;HLA-DPA1;HLA-DQB1
6. Human Diseases	6.6 Immune disease	Autoimmune thyroid disease	hsa05320	up	18	53	1.52797e-18	8.71357e-18	CD40;HLA-DRB5;HLA-B;HLA-C;HLA-A;HLA-F;HLA-E;HLA-DMA;HLA-DMB;CD28;HLA-DPB1;FAS;HLA-DOA;HLA-DOB;HLA-DQA2;HLA-DQA1;HLA-DPA1;HLA-DQB1
6. Human Diseases	6.6 Immune disease	Graft-versus-host disease	hsa05332	up	17	42	4.03412e-19	2.50353e-18	HLA-DRB5;HLA-B;HLA-C;HLA-A;HLA-F;HLA-E;HLA-DMA;HLA-DMB;CD28;HLA-DPB1;FAS;HLA-DOA;HLA-DOB;HLA-DQA2;HLA-DQA1;HLA-DPA1;HLA-DQB1
6. Human Diseases	6.6 Immune disease	Inflammatory bowel disease	hsa05321	up	28	65	1.14362e-31	2.19367e-30	GATA3;NOD2;IL2RG;RELA;HLA-DMA;HLA-DMB;IL21R;IL12A;HLA-DOA;IL12RB1;HLA-DOB;HLA-DQA2;HLA-DQA1;HLA-DPA1;HLA-DRB5;JUN;IL4R;TGFB1;STAT1;IFNGR2;STAT3;NFKB1;MAF;IL23A;HLA-DPB1;TLR4;HLA-DQB1;TLR2
6. Human Diseases	6.6 Immune disease	Primary immunodeficiency	hsa05340	up	8	38	3.83077e-07	7.48419e-07	ZAP70;CD40;CIITA;CD4;LCK;CD3E;IL2RG;IL7R
6. Human Diseases	6.6 Immune disease	Rheumatoid arthritis	hsa05323	up	27	93	4.07146e-25	5.36924e-24	CSF1;ITGB2;ICAM1;TNFSF13B;HLA-DMA;HLA-DMB;CTSL;CCL5;CCL2;HLA-DOA;HLA-DOB;HLA-DQA2;HLA-DQA1;HLA-DPA1;HLA-DRB5;JUN;TGFB1;ANGPT1;IL15;VEGFA;IL23A;CD28;HLA-DPB1;LTB;TLR4;HLA-DQB1;TLR2
6. Human Diseases	6.6 Immune disease	Systemic lupus erythematosus	hsa05322	up	15	135	3.15468e-08	6.86224e-08	HLA-DRB5;CD40;ACTN1;C3;FCGR3A;HLA-DMA;HLA-DMB;CD28;HLA-DPB1;HLA-DOA;HLA-DOB;HLA-DQA2;HLA-DQA1;HLA-DPA1;HLA-DQB1
6. Human Diseases	6.7 Neurodegenerative disease	Alzheimer disease	hsa05010	up	19	369	6.3622e-05	0.000107394	PSENEN;FZD2;CSF1;FZD7;ARAF;LRP5;RELA;NFKB1;TNFRSF1A;APH1A;SEM1;NRAS;ADAM17;CASP8;DDIT3;DVL2;AKT1;FAS;RAF1
6. Human Diseases	6.7 Neurodegenerative disease	Alzheimer disease	hsa05010	down	5	369	0.0170103	0.0622093	PPP3R1;ULK2;NOS1;CALM1;DKK2
6. Human Diseases	6.7 Neurodegenerative disease	Amyotrophic lateral sclerosis	hsa05014	down	5	364	0.0161309	0.060728	PRKN;PPP3R1;PINK1;ULK2;NOS1
6. Human Diseases	6.7 Neurodegenerative disease	Parkinson disease	hsa05012	down	5	249	0.00341312	0.0226726	PRKN;PINK1;CAMK2A;CALM1;CAMK2G
6. Human Diseases	6.7 Neurodegenerative disease	Pathways of neurodegeneration	hsa05022	up	18	475	0.00342371	0.00478413	MAP2K3;FZD2;CSF1;FZD7;ARAF;LRP5;TNFRSF1B;TANK;RELA;NFKB1;TNFRSF1A;SEM1;NRAS;CASP8;DDIT3;DVL2;FAS;RAF1
6. Human Diseases	6.7 Neurodegenerative disease	Pathways of neurodegeneration	hsa05022	down	9	475	0.000127818	0.00233725	PRKN;PPP3R1;PINK1;CAMK2A;ULK2;NOS1;CALM1;CAMK2G;DKK2
6. Human Diseases	6.8 Substance dependence	Amphetamine addiction	hsa05031	down	4	69	0.000176689	0.00282702	PPP3R1;CAMK2A;CALM1;CAMK2G
6. Human Diseases	6.8 Substance dependence	Cocaine addiction	hsa05030	up	4	49	0.012689	0.0170534	JUN;RELA;NFKB1;GNAI2
6. Human Diseases	6.9 Cardiovascular disease	Diabetic cardiomyopathy	hsa05415	up	11	203	0.00146024	0.0021249	COL1A1;PPP1CC;COL3A1;TGFB1;MMP2;AKT1;MMP9;RELA;NFKB1;TGFBR1;TGFBR2
6. Human Diseases	6.9 Cardiovascular disease	Dilated cardiomyopathy	hsa05414	up	5	96	0.0328766	0.043356	ITGB1;TGFB1;ITGB5;ITGB4;ITGB8
6. Human Diseases	6.9 Cardiovascular disease	Fluid shear stress and atherosclerosis	hsa05418	up	22	139	1.21619e-14	4.84182e-14	JUN;VCAM1;IL1R1;DUSP1;CAV1;MMP2;GSTP1;PDGFA;PLAT;TXN;MMP9;NFKB1;RHOA;RELA;ICAM1;TNFRSF1A;VEGFA;BMP4;CTSL;KDR;AKT1;CCL2
6. Human Diseases	6.9 Cardiovascular disease	Hypertrophic cardiomyopathy	hsa05410	up	6	90	0.00651205	0.00886479	ITGB1;TGFB1;ITGB5;ITGB4;PRKAG1;ITGB8
6. Human Diseases	6.9 Cardiovascular disease	Lipid and atherosclerosis	hsa05417	up	29	215	5.6813e-17	2.7878e-16	CD40;TANK;RELA;ICAM1;CDC42;NRAS;CASP8;CCL5;AKT1;CCL2;IL12A;IKBKE;LYN;MAP2K3;JUN;VCAM1;STAT3;NFATC2;MMP9;RHOA;VAV1;NFKB1;TNFRSF1A;DDIT3;FAS;TAB2;TLR4;HSPA1B;TLR2
6. Human Diseases	6.9 Cardiovascular disease	Lipid and atherosclerosis	hsa05417	down	5	215	0.00181047	0.0165529	PPP3R1;CAMK2A;HSPA2;CALM1;CAMK2G
6. Human Diseases	6.9 Cardiovascular disease	Viral myocarditis	hsa05416	up	21	60	9.56937e-22	8.77886e-21	CD40;HLA-DRB5;CAV1;ITGB2;HLA-B;HLA-C;HLA-A;HLA-F;ICAM1;HLA-E;HLA-DMA;CASP8;HLA-DMB;CD28;HLA-DPB1;HLA-DOA;HLA-DOB;HLA-DQA2;HLA-DQA1;HLA-DPA1;HLA-DQB1
