# Supplementary material for: Analysis of transcription profiles for the identification of master regulators as the key players in glioblastoma
Source: Comput Struct Biotechnol J. 2024 Sep 28;23:3559–74. doi: 10.1016/j.csbj.2024.09.022 (PMC11832006; doi:10.1016/j.csbj.2024.09.022)
Supplement: Supplementary file 3 — Supplementary material [file mmc3.xlsx]

## Sheet: Лист1
Gene symbol	MR: active/inactive (A/I)	MR type	Closeness Centrality	OutDegree
ACVRL1	A	upstream MR	16.7	1
ADAM12	A	upstream MR	27.6	2
ADAM17	A	upstream MR	33.7	5
ADAM9	A	upstream MR	2	2
AHR	A	TF	26.5	1
AKAP13	A	upstream MR	22.1	1
AKT1	A	upstream MR	40.7	10
ANGPT1	A	upstream MR	37.1	12
ANGPT2	A	upstream MR	37.1	12
ANXA2	A	upstream MR	1	1
APH1A	A	upstream MR	2.2	1
AR	A	upstream MR	36.2	7
ARAF	A	upstream MR	0	0
AREG	A	upstream MR	38.9	12
ARHGAP21	I	upstream MR	22.3	1
ARHGAP23	I	upstream MR	22.3	1
ARHGAP26	I	upstream MR	22.3	1
ARHGAP35	I	upstream MR	21.9	1
ARHGAP5	I	upstream MR	22.3	1
ARHGDIG	I	upstream MR	26.8	2
ARHGEF19	A	upstream MR	22.3	1
ARHGEF6	A	upstream MR	30.7	2
ATAD2	A	upstream MR	30.4	3
ATF1	A	upstream MR	17.6	1
ATF3	A	upstream MR	17.1	1
BMP2	A	upstream MR	14.9	1
BMP4	A	upstream MR	14.8	1
BNIP2	A	upstream MR	22.3	1
BRCA2	A	upstream MR	0	0
BTRC	I	upstream MR	28.7	5
BUB1	A	upstream MR	25.7	1
CALM1	I	upstream MR	25.2	2
CAMK2A	I	upstream MR	28.8	4
CAMK2G	I	upstream MR	28.1	2
CASP2	A	upstream MR	25.1	2
CASP8	A	upstream MR	29.3	2
CAV1	A	upstream MR	27.1	4
CCNA1	I	upstream MR	21.2	1
CCND2	A	upstream MR	17.2	1
CCNG1	A	upstream MR	25.6	1
CDC42	A	upstream MR	28.1	4
CDK4	A	upstream MR	19.9	1
CEBPA	A	TF	21	2
CEBPB	A	TF	27.6	2
COL1A1	A	upstream MR	4	3
COL2A1	A	upstream MR	1	1
COL3A1	A	upstream MR	1	1
COL4A1	A	upstream MR	2	2
COL4A2	A	upstream MR	1	1
COL4A6	A	upstream MR	1	1
COL6A1	A	upstream MR	1	1
COL6A2	A	upstream MR	1	1
CTSL	A	upstream MR	21.6	1
CYLD	I	upstream MR	0	0
DDR1	A	upstream MR	2	2
DDR2	A	upstream MR	2	2
DKK2	I	upstream MR	1	1
DLK2	I	upstream MR	21.2	1
DLL3	A	upstream MR	22.2	2
DLL4	A	upstream MR	22.2	2
DNMBP	A	upstream MR	22.3	1
DOT1L	A	upstream MR	17.6	1
DVL2	A	upstream MR	0	0
E2F1	A	TF	26.4	3
E2F2	A	TF	21.5	1
ECT2	A	upstream MR	26.6	2
EDNRA	A	upstream MR	18.8	1
EFNA2	A	upstream MR	36.1	11
EFNA4	A	upstream MR	36.1	11
EGF	A	upstream MR	38.1	13
EGFR	A	upstream MR	36.3	11
EIF3F	A	upstream MR	22.2	2
EPHA5	I	upstream MR	1	1
EPS15	I	upstream MR	0	0
ETS1	A	TF	0	0
EZH2	A	upstream MR	26.3	1
F2R	A	upstream MR	19.8	2
F2RL2	A	upstream MR	20.5	2
F2RL3	A	upstream MR	20	2
FAS	A	upstream MR	25.7	1
FERMT2	A	upstream MR	22	5
FERMT3	A	upstream MR	22	5
FKBP1A	A	upstream MR	33.4	4
FLT4	A	upstream MR	2	2
FNTA	A	upstream MR	0	0
FOSL2	A	TF	0	0
FOXM1	A	TF	23.9	1
FRS3	I	upstream MR	0	0
FURIN	A	upstream MR	21.2	1
FZD2	A	upstream MR	2	2
FZD7	A	upstream MR	0	0
GDF5	A	upstream MR	2.7	1
GNA12	A	upstream MR	22.9	2
GNA13	A	upstream MR	22.1	1
GPC3	A	upstream MR	25.9	1
GPR174	A	upstream MR	18.8	1
GSK3A	I	upstream MR	26.9	3
GSTP1	A	upstream MR	0	0
HGF	A	upstream MR	37.6	12
HGFAC	A	upstream MR	26.7	1
HIF1A	A	TF	25.4	1
HMGA1	A	TF	0	0
HRH1	A	upstream MR	0	0
HSPA1B	A	upstream MR	0	0
HSPB1	A	upstream MR	26.4	1
HSPG2	A	upstream MR	25.6	1
ICAM1	A	upstream MR	28.5	2
IGF2	A	upstream MR	36.1	11
IGFBP3	A	upstream MR	25.8	1
IKBKE	A	upstream MR	26.6	3
IQGAP1	A	upstream MR	16.3	1
ITGB1	A	upstream MR	0	0
ITGB2	A	upstream MR	21.5	1
ITGB4	A	upstream MR	0	0
ITGB5	A	upstream MR	0	0
ITGB8	A	upstream MR	0	0
JAG1	A	upstream MR	22.2	2
JUN	A	TF	21.2	4
JUNB	A	TF	25.7	1
KDR	A	upstream MR	2	2
KMT2A	I	upstream MR	1	1
KNL1	A	upstream MR	21.2	1
KSR2	I	upstream MR	26.4	2
LAMA4	A	upstream MR	1	1
LAMA5	A	upstream MR	2	2
LAMB2	A	upstream MR	2	2
LAMC3	A	upstream MR	1	1
LFNG	A	upstream MR	24.2	4
LPAR2	A	upstream MR	21	3
LPAR5	A	upstream MR	20	2
LPAR6	A	upstream MR	20	2
LRP1B	I	upstream MR	1	1
LRP5	A	upstream MR	0	0
LTB4R	A	upstream MR	19.2	1
LTBP1	A	upstream MR	26.1	1
MAF	A	TF	20.9	2
MAML2	A	upstream MR	22.2	2
MAP2K3	A	upstream MR	0	0
MAP3K1	A	upstream MR	25	2
MAP3K14	A	upstream MR	30.2	4
MAP3K20	A	upstream MR	1	1
MAP3K8	A	upstream MR	29.9	3
MAP4K1	A	upstream MR	20.3	1
MAPKAP1	A	upstream MR	29	1
MAPKAPK3	A	upstream MR	21.6	1
MDM2	A	upstream MR	33.6	4
MERTK	A	upstream MR	22.3	2
MFAP2	A	upstream MR	21.2	1
MFAP5	A	upstream MR	21.2	1
MFNG	A	upstream MR	23.2	3
MMP14	A	upstream MR	25.2	2
MMP2	A	upstream MR	30.9	2
MMP9	A	upstream MR	26.1	1
MTBP	A	upstream MR	25.6	1
MUC1	A	upstream MR	0	0
MYB	A	TF	24.3	2
MYC	A	TF	20.9	3
MYO9A	I	upstream MR	22.3	1
MYRIP	I	upstream MR	22.5	1
NCOA2	I	upstream MR	26.5	1
NDP	A	upstream MR	1	1
NEDD4L	I	upstream MR	22	2
NF1	I	upstream MR	16.3	1
NFATC2	A	TF	0	0
NFKB1	A	TF	29.2	3
NFKB2	A	TF	1	1
NGFR	A	upstream MR	1	1
NKRF	I	upstream MR	26.9	3
NLK	I	upstream MR	30	3
NOS1	I	upstream MR	0	0
NOTCH1	A	TF	26.7	4
NOTCH2	A	upstream MR	0	0
NPNT	A	upstream MR	1	1
NRAS	A	upstream MR	18.9	2
NTRK1	A	upstream MR	3	3
P2RY1	A	upstream MR	20	2
PARD6B	A	upstream MR	0	0
PAX3	A	TF	0	0
PDGFA	A	upstream MR	36.1	11
PDGFC	A	upstream MR	36.1	11
PDGFD	A	upstream MR	36.1	11
PDGFRB	A	upstream MR	28.6	5
PDIA3	A	upstream MR	24.4	1
PDP1	I	upstream MR	16.9	1
PER1	A	upstream MR	0	0
PGF	A	upstream MR	36.8	12
PINK1	I	upstream MR	16.4	1
PKIA	I	upstream MR	0	0
PKN1	A	upstream MR	35.8	5
PLAT	A	upstream MR	0	0
PLAU	A	upstream MR	26.9	2
PLK1	A	upstream MR	34.4	7
POFUT1	A	upstream MR	25.7	5
POGLUT1	A	upstream MR	22.2	2
PPP1CC	A	upstream MR	38.3	4
PPP1R1A	I	upstream MR	28.6	1
PPP2R5B	I	upstream MR	29	1
PPP3R1	I	upstream MR	25.1	3
PPP4C	A	upstream MR	25.1	2
PRKD1	A	upstream MR	33.3	4
PRKN	I	upstream MR	19.4	3
PSENEN	A	upstream MR	2	1
PTPRB	I	upstream MR	2	1
PTPRD	I	upstream MR	24.4	1
PTPRK	I	upstream MR	27.6	2
PTPRR	I	upstream MR	24.4	1
RACK1	A	upstream MR	24.4	1
RAF1	A	upstream MR	21.8	2
RAN	A	upstream MR	26.4	1
RBP1	A	upstream MR	1	1
RELA	A	TF	29.7	3
RELB	A	TF	0	0
RHOA	A	upstream MR	27.6	2
RHOC	A	upstream MR	16.3	1
RICTOR	I	upstream MR	0	0
ROCK1	A	upstream MR	18.4	1
ROR2	A	upstream MR	3	2
RRAS	A	upstream MR	18.8	2
RRAS2	A	upstream MR	18.9	2
RSF1	I	upstream MR	23	1
RUNX2	A	TF	24	2
RYK	A	upstream MR	2	2
S1PR2	A	upstream MR	20	2
S1PR3	A	upstream MR	18.8	1
S1PR4	A	upstream MR	18.8	1
SEM1	A	upstream MR	1	1
SHC1	A	upstream MR	0	0
SIX1	A	upstream MR	20.6	2
SMAD1	A	TF	19.4	1
SMAD7	I	TF	24.9	3
SMARCB1	A	upstream MR	17.6	1
SMARCC1	A	upstream MR	0	0
SPI1	A	TF	22.3	2
STARD13	I	upstream MR	22.3	1
STAT1	A	TF	29.3	4
STAT3	A	TF	32.2	5
STAT5A	A	TF	0	0
TAB2	A	upstream MR	0	0
TBXA2R	A	upstream MR	20	2
TEAD1	A	upstream MR	18.4	1
TEAD2	A	upstream MR	18.4	1
TEAD3	A	upstream MR	18.4	1
TEAD4	A	upstream MR	18.4	1
TF	I	upstream MR	21	1
TFDP1	A	TF	22.2	2
TGFB1	A	upstream MR	35.2	6
TGFBR1	A	upstream MR	30.8	6
TGFBR2	A	upstream MR	25.2	3
TNC	A	upstream MR	26.8	2
TRIP6	A	upstream MR	0	0
TXN	A	upstream MR	23	1
TYK2	A	upstream MR	27.4	3
VAV1	A	upstream MR	26.6	2
VCAM1	A	upstream MR	19.3	2
VDR	A	TF	17.6	1
VEGFA	A	upstream MR	35.8	11
VEGFB	A	upstream MR	36.1	11
VEGFC	A	upstream MR	36.1	11
WAS	A	upstream MR	0	0
WWTR1	A	upstream MR	23.8	6
XXYLT1	A	upstream MR	22.2	2
YWHAG	I	upstream MR	21.2	3
YWHAH	I	upstream MR	22	3
ZNRF3	I	upstream MR	2	1
