# Supplementary material for: Analysis of transcription profiles for the identification of master regulators as the key players in glioblastoma
Source: Comput Struct Biotechnol J. 2024 Sep 28;23:3559–74. doi: 10.1016/j.csbj.2024.09.022 (PMC11832006; doi:10.1016/j.csbj.2024.09.022)
Supplement: Supplementary file 4 — Supplementary material [file mmc4.xlsx]

## Sheet: Лист1
Gene symbol	MR: active/inactive (A/I)	OutDegree (all genes)	OutDegree (Genes encoding MRs)
AHR	A	46	9
CEBPA	A	40	12
CEBPB	A	155	37
CEBPD	A	37	13
CLOCK	I	1	0
DDIT3	A	36	9
E2F1	A	161	25
E2F2	A	31	3
ELF1	A	24	9
ERG	A	28	5
ETS1	A	117	37
ETV4	A	37	14
FOSL2	A	6	2
FOXM1	A	44	14
HIF1A	A	190	38
HMGA1	A	26	7
HMGA2	A	24	6
JUN	A	242	67
JUNB	A	4	1
MAF	A	18	2
MYB	A	90	28
MYC	A	392	56
NFATC2	A	36	13
NFKB1	A	204	67
NFKB2	A	40	17
NOTCH1	A	32	11
PAX3	A	38	11
RELA	A	241	71
RELB	A	23	8
REST	A	50	1
RUNX2	A	48	16
SATB1	I	4	2
SMAD1	A	36	15
SMAD7	I	23	7
SPI1	A	162	41
SREBF2	I	11	1
STAT1	A	146	37
STAT3	A	197	54
STAT5A	A	88	26
TFDP1	A	20	5
VDR	A	54	11
ZBTB7A	I	13	2
