# Supplementary material for: Analysis of transcription profiles for the identification of master regulators as the key players in glioblastoma
Source: Comput Struct Biotechnol J. 2024 Sep 28;23:3559–74. doi: 10.1016/j.csbj.2024.09.022 (PMC11832006; doi:10.1016/j.csbj.2024.09.022)
Supplement: Supplementary file 5 — Supplementary material [file mmc5.xlsx]

## Sheet: Лист1
Gene symbol	Immune MR	MR type	MR: active/inactive (A/I)	Malignant cells		Oligodendrocytes		Macrophages		T-cells
				mean tpm	expressed, %	mean tpm	expressed, %	mean tpm	expressed, %	mean tpm	expressed, %
AAK1		upstream MR	I	11.06	96.23	10.495	94.06	8.895	96.68	24.695	97.87
ABR		upstream MR	I	36.238	49.76	0.688	1.37	53.847	68.97	22.226	23.4
ACTL6A		upstream MR	A	144.982	50.49	93.348	29.22	60.736	20.03	59.109	18.09
ACTN1		upstream MR	A	47.24	35.67	1.76	5.02	26.29	22.55	0.8	2.13
ACVRL1		upstream MR	A	0.636	6.89	0.047	3.2	1.384	9.28	0.139	9.57
ADAM12		upstream MR	A	7.54	17.53	1.641	5.94	0.591	2.52	4.866	6.38
ADAM17		upstream MR	A	65.007	70.9	36.937	40.64	84.48	74.14	50.132	36.17
ADAM9		upstream MR	A	129.066	62.16	46.386	34.25	172.376	65.65	14.183	8.51
ADORA3		upstream MR	A	0.51	0.64	3.61	1.37	505.175	81.83	13.516	3.19
AHR		TF	A	17.512	60.05	24.674	60.73	37.123	67.11	32.708	71.28
AKAP13		upstream MR	A	28.784	70.99	0.265	5.02	100.929	92.04	118.087	89.36
AKT1		upstream MR	A	22.201	32.68	9.183	12.33	13.685	21.35	17.044	10.64
ANGPT1		upstream MR	A	5.884	8.6	1.235	1.83	0.081	0.53	0	0
ANGPT2		upstream MR	A	6.989	45.55	10.212	34.7	3.097	38.33	2.951	36.17
ANXA2		upstream MR	A	395.909	47.94	177.962	20.55	674.391	62.86	340.701	52.13
APH1A		upstream MR	A	59.024	58.23	36.012	39.27	43.69	52.65	26.179	17.02
AR		upstream MR	A	3.29	14.64	0.003	0.46	0.088	1.72	0.007	1.06
ARAF		upstream MR	A	49.203	43.99	36.228	34.7	36.218	34.62	29.49	20.21
AREG		upstream MR	A	0.368	0.15	0	0	354.072	18.57	190.182	14.89
ARHGAP21		upstream MR	I	37.357	66.69	173.2	96.8	22.639	47.35	4.392	10.64
ARHGAP23		upstream MR	I	5.188	32	29.527	87.67	0.098	1.19	0.091	2.13
ARHGAP26		upstream MR	I	4.579	75.01	1.828	64.84	18.115	86.74	11.358	88.3
ARHGAP35		upstream MR	I	22.319	66.2	10.452	37.9	4.673	26.92	10.978	32.98
ARHGAP44		upstream MR	I	0.343	2.13	0.144	1.83	0.138	0.8	0	0
ARHGAP5		upstream MR	I	34.367	63.06	42.503	69.86	10.504	25.99	21.531	28.72
ARHGDIG		upstream MR	I	0.931	1.98	2.723	6.39	0	0	0	0
ARHGEF19		upstream MR	A	2.069	4.4	0	0	2.792	4.38	8.109	3.19
ARHGEF6		upstream MR	A	46.412	48.68	0.533	9.13	75.823	67.24	116.684	56.38
ATAD2		upstream MR	A	21.864	29.24	0.968	0.91	3.869	10.08	21.96	14.89
ATF1		upstream MR	A	18.059	23.28	8.832	9.59	22.761	20.56	9.549	10.64
ATF3		upstream MR	A	139.863	36.88	102.614	33.79	441.768	55.7	31.668	8.51
BAG4		upstream MR	I	39.821	43.19	29.908	29.22	33.093	31.83	59.175	27.66
BCL10	+	upstream MR	A	32.402	43.03	15.522	23.74	37.198	43.37	24.397	20.21
BMP2		upstream MR	A	7.047	12.18	2.01	4.57	0.098	0.4	0	0
BMP4		upstream MR	A	2.555	1.89	0	0	0.006	0.13	0	0
BNIP2		upstream MR	A	88.626	54.22	47.508	32.88	161.134	64.46	74.775	28.72
BRCA2		upstream MR	A	5.357	21.1	0.016	3.2	3.283	15.38	5.312	10.64
BTF3		upstream MR	A	729.436	93.88	533.85	88.13	608.26	90.98	1009.97	90.43
BTRC		upstream MR	I	22.708	41.32	24.678	35.16	8.85	18.44	4.588	7.45
BUB1		upstream MR	A	21.034	13.65	1.977	1.37	3.828	3.98	0.239	1.06
C3	+	upstream MR	A	20.152	4.62	0.456	2.74	1524.14	92.18	34.937	8.51
CALM1		upstream MR	I	640.177	98.48	757.936	100	198.102	91.11	589.056	94.68
CAMK2A		upstream MR	I	3.315	11.09	0.116	2.28	0.207	0.66	0	0
CAMK2G		upstream MR	I	26.474	34.34	6.314	7.31	17.608	25.2	52.652	23.4
CARD16		upstream MR	A	13.875	7.15	0.218	0.46	77.9	36.21	154.664	29.79
CARD6		upstream MR	A	3.042	55.62	0.925	39.27	14.148	59.55	17.005	53.19
CARD9	+	upstream MR	A	1.145	2.93	0.288	1.37	87.047	45.62	0.325	1.06
CASP2		upstream MR	A	104.348	91.21	26.498	68.49	34.89	76.26	57.338	80.85
CASP8		upstream MR	A	6.909	55.01	2.307	43.84	26.593	60.61	185.721	79.79
CAV1		upstream MR	A	28.974	12.82	51.742	23.74	0.561	0.8	0.526	2.13
CCL2	+	upstream MR	A	51.843	5.45	1.666	0.91	328.3	17.77	0.167	1.06
CCL5	+	upstream MR	A	55.063	96.26	37.271	92.69	50.393	96.55	2409.3	100
CCNA1		upstream MR	I	2.376	1.73	0	0	0.569	0.13	0	0
CCND2		upstream MR	A	372.749	89.95	1.379	5.02	15.523	28.91	104.189	70.21
CCNG1		upstream MR	A	113.333	38.15	83.67	28.31	118.298	34.22	176.075	21.28
CCR5	+	upstream MR	A	0.012	0.16	0	0	26.725	25.99	106.756	40.43
CD28	+	upstream MR	A	0.252	11.54	0.218	10.5	1.745	16.45	80.711	39.36
CD3E	+	upstream MR	A	0.014	0.1	0	0	0.384	0.53	361.711	87.23
CD4	+	upstream MR	A	0.518	1.49	0	0	344.915	88.2	147.339	31.91
CD40	+	upstream MR	A	0.983	0.6	1.207	1.37	42.081	20.29	3.847	1.06
CD74	+	upstream MR	A	39.911	9.41	50.967	13.24	18580.7	99.47	1217.27	81.91
CD82	+	upstream MR	A	173.721	79.82	264.764	80.37	47.593	73.08	164.131	73.4
CDC42		upstream MR	A	241.696	93.85	228.456	94.98	211.18	93.1	206.915	76.6
CDH15		upstream MR	A	1.487	2.46	0	0	0.015	0.13	0	0
CDK4		upstream MR	A	681.565	84.89	65.948	49.77	42.136	37.27	41.424	26.6
CEBPA		TF	A	0.681	1.97	0.058	0.91	25.428	40.72	1.633	2.13
CEBPB		TF	A	1.754	9.89	0.08	2.28	18.576	61.27	0.772	8.51
CEBPD		TF	A	14.527	19.19	4.184	7.76	47.525	54.91	1.84	3.19
CHN1		upstream MR	I	65.207	41	26.557	15.53	1.968	1.59	14.349	4.26
CIITA	+	TF	A	2.2	36.59	0.738	25.57	72.276	87.14	11.254	46.81
CLOCK		TF	I	16.247	44.99	23.44	48.86	9.59	25.6	10.065	14.89
COL1A1		upstream MR	A	19.73	4.72	0	0	0.245	1.06	0.03	2.13
COL2A1		upstream MR	A	2.415	3.1	0	0	0	0	0.037	1.06
COL3A1		upstream MR	A	8.543	3.51	0.014	0.46	0.933	0.66	0.022	2.13
COL4A1		upstream MR	A	16.417	25.09	0	0	1.243	0.93	0.035	1.06
COL4A2		upstream MR	A	14.765	32	0	0	1.436	9.95	0	0
COL4A6		upstream MR	A	1.186	4.63	0.012	0.46	0.037	0.27	0	0
COL6A1		upstream MR	A	30.63	50.97	0.643	3.65	0.175	0.8	0	0
COL6A2		upstream MR	A	7.302	12.08	0	0	0.371	0.27	0.625	4.26
CRLF1	+	upstream MR	I	4.276	3.31	0	0	0.026	0.27	0	0
CSF1	+	upstream MR	A	13.363	17.76	32.342	42.47	2.042	3.32	27.212	13.83
CSF2RA	+	upstream MR	A	0.985	18.85	0.921	16.44	94.306	84.62	0.627	17.02
CSF2RB	+	upstream MR	A	0.028	0.1	0	0	29.428	38.06	12.353	6.38
CSF3R	+	upstream MR	A	0.057	0.31	0	0	144.635	85.15	1.102	1.06
CTSL		upstream MR	A	#VALUE!	#VALUE!	#VALUE!	#VALUE!	#VALUE!	#VALUE!	#VALUE!	#VALUE!
CXCR4	+	upstream MR	A	44.196	11.22	55.268	13.24	2289.21	73.08	4596.34	91.49
CXXC4		upstream MR	I	18.516	40.8	9.735	16.89	0.02	0.8	0	0
CYLD		upstream MR	I	9.589	23.53	22.912	48.86	19.785	40.32	32.18	42.55
CYSLTR1		upstream MR	A	0.05	0.07	0	0	16.578	8.89	3.556	1.06
DDIT3		TF	A	441.459	51.07	259.063	61.64	205.865	48.67	214.587	25.53
DDR1		upstream MR	A	166.071	90.31	335.002	97.72	3.771	10.34	1.018	1.06
DDR2		upstream MR	A	8.808	16.52	0.525	1.83	0.268	1.99	2.081	1.06
DDX58	+	upstream MR	A	13.939	32.89	17.837	32.88	20.129	28.25	15.117	24.47
DKK2		upstream MR	I	0.114	0.26	0	0	0.248	0.66	0	0
DLK2		upstream MR	I	3.163	3.05	3.034	2.28	0	0	1.901	1.06
DLL3		upstream MR	A	89.118	39.97	0	0	0.063	0.4	0	0
DLL4		upstream MR	A	1.417	1.5	0.006	0.46	0.04	0.4	0	0
DNMBP		upstream MR	A	7.727	21.91	2.839	7.31	5.997	20.16	0.875	3.19
DOT1L		upstream MR	A	9.867	58.33	2.991	23.74	1.923	24.01	0.734	11.7
DTX4		upstream MR	I	3.909	9.88	9.935	26.94	0.464	2.25	0.248	2.13
DUSP1		upstream MR	A	464.609	67.83	371.289	58.45	4840.83	88.06	2193.68	81.91
DUSP26		upstream MR	I	28.825	16.3	30.538	15.07	0.063	0.53	0.631	1.06
DUSP6		upstream MR	A	199.031	57.15	7.61	6.39	252.804	60.21	91.683	20.21
DUSP7		upstream MR	I	6.27	15.47	37.264	61.64	10.088	19.5	17.788	19.15
DVL2		upstream MR	A	26.235	46.76	19.024	32.42	6.191	17.51	9.541	10.64
E2F1		TF	A	7.853	13.08	2.842	4.11	0.715	1.99	0	0
E2F2		TF	A	4.242	41.34	0.656	25.11	1.096	32.63	2.202	29.79
ECT2		upstream MR	A	38.705	79.18	4.412	61.64	8.8	72.81	11.241	76.6
EDNRA		upstream MR	A	1.587	3.02	0.269	1.37	0.213	0.53	0	0
EDNRB		upstream MR	A	109.362	44.73	0.55	1.83	17.944	16.71	0	0
EFNA2		upstream MR	A	5.69	27.82	0.446	3.65	0.236	1.99	0	0
EFNA4		upstream MR	A	5.688	3.29	0	0	13.167	6.1	12.935	2.13
EFNB1		upstream MR	A	6.235	13.9	0.765	1.37	1.687	4.77	1.009	2.13
EGF		upstream MR	A	1.022	8.68	0.116	5.48	0.075	6.63	0.047	6.38
EGFR		upstream MR	A	597.001	67.01	2.259	4.11	1.336	2.65	0	0
EID2		upstream MR	I	11.058	33.99	11.94	20.09	4.263	14.72	1.569	7.45
EIF3F		upstream MR	A	412.41	79.8	287.407	62.56	439.176	75.86	762.759	65.96
ELF1		TF	A	16.237	23.28	36.923	36.99	175.138	80.24	210.146	74.47
EPHA5		upstream MR	I	2.119	6.89	0.002	0.46	0.017	0.27	0	0
EPS15		upstream MR	I	32.003	50.36	105.962	88.13	64.357	66.84	68.166	54.26
EPS15L1		upstream MR	I	42.337	66.57	19.082	38.36	14.96	32.23	20.474	21.28
ERG		TF	A	0.047	0.26	0	0	0.019	0.4	0.207	2.13
ETS1		TF	A	7.133	16.79	0.021	0.46	3.365	5.31	126.662	56.38
ETV4		TF	A	28.359	24.38	0.802	0.91	0.262	1.06	0	0
EZH2		upstream MR	A	89.918	62.65	3.26	10.5	9.163	16.05	27.478	30.85
F2R		upstream MR	A	91.389	81.07	1.537	46.12	3.105	61.94	112.791	64.89
F2RL1	+	upstream MR	A	3.247	18.59	0.487	15.53	6.879	21.35	4.645	20.21
F2RL2		upstream MR	A	2.938	17.91	1.526	12.33	2.319	16.71	10.696	13.83
F2RL3		upstream MR	A	2.198	45.59	1.207	35.62	1.591	47.61	1.861	50
FAM13A		upstream MR	I	17.756	38	3.72	9.13	25.375	36.07	4.784	15.96
FAS		upstream MR	A	15.388	9.86	0	0	31.998	15.78	54.005	20.21
FCGR3A	+	upstream MR	A	0.462	0.61	0.006	0.46	2487.74	93.77	66.194	7.45
FERMT2		upstream MR	A	54.214	43.7	46.584	37.44	0.496	1.33	1.075	2.13
FERMT3		upstream MR	A	2.497	6.63	0.059	0.91	136.453	70.82	151.246	44.68
FES		upstream MR	A	4.474	6.02	0	0	82.197	46.95	0.039	1.06
FGR	+	upstream MR	A	0.808	0.55	0	0	124.658	49.2	0.896	2.13
FKBP1A		upstream MR	A	337.044	85.28	178.054	64.38	281.906	73.74	259.679	57.45
FLT4		upstream MR	A	0.863	21.83	0.545	15.53	0.518	19.63	3.702	19.15
FNTA		upstream MR	A	52.163	39.5	158.194	60.73	40.582	24.93	30.793	14.89
FOSL2		TF	A	10.721	19.73	2.316	7.76	29.417	47.08	31.583	31.91
FOXM1		TF	A	26.443	27.15	1.648	5.94	1.674	7.43	6.104	9.57
FPR1	+	upstream MR	A	0.074	0.22	0	0	807.604	80.64	8.584	1.06
FRS3		upstream MR	I	1.744	4.98	1.107	3.65	0.475	1.33	1.419	2.13
FURIN		upstream MR	A	6.206	17.25	4.435	10.05	13.933	30.64	13.238	9.57
FZD2		upstream MR	A	2.648	52.83	1.235	42.92	3.614	51.72	1.962	59.57
FZD7		upstream MR	A	7.358	14.57	0.578	1.83	0.184	0.66	0	0
GADD45B		upstream MR	A	127.423	37.26	143.539	34.25	362.521	63.4	118.931	35.11
GALR1		upstream MR	A	5.952	10.27	0	0	0.01	0.13	0	0
GATA3	+	upstream MR	A	0.629	1.33	0	0	0.067	0.13	19.574	28.72
GDF5		upstream MR	A	2.301	1.3	0	0	0.024	0.13	1.522	1.06
GNA12		upstream MR	A	21.171	42.07	10.811	22.37	7.411	21.62	5.346	7.45
GNA13		upstream MR	A	18.812	32.78	26.856	36.07	151.285	70.69	72.665	39.36
GNAI2		upstream MR	A	28.554	50.66	35.959	58.45	63.846	72.81	34.199	39.36
GPC3		upstream MR	A	13.024	4.09	0	0	0	0	0	0
GPR132		upstream MR	A	0.383	10.45	0.367	15.07	25.676	35.28	41.553	30.85
GPR161		upstream MR	A	14.41	67.8	0.545	36.07	2.304	51.59	0.613	44.68
GPR174		upstream MR	A	0.459	0.32	0	0	0.085	0.27	72.123	27.66
GPR183	+	upstream MR	A	3.629	4.4	3.518	2.28	1899.45	73.47	513.112	40.43
GPR34		upstream MR	A	10.675	8.73	0.418	0.46	1066.36	79.31	41.972	10.64
GPR84		upstream MR	A	0.749	0.82	0	0	81.149	32.49	0	0
GSK3A		upstream MR	I	2.269	15.5	1.402	11.87	1.171	5.31	0.089	2.13
GSTP1		upstream MR	A	513.992	91.14	457.66	90.41	252.433	72.81	86.966	24.47
HCK	+	upstream MR	A	0.045	0.16	0	0	211.733	74.93	0.111	1.06
HGF		upstream MR	A	13.029	6.57	1.8	0.46	30.983	18.04	0.236	1.06
HGFAC		upstream MR	A	2.444	6.56	0.021	0.46	0.014	0.53	0	0
HIF1A		TF	A	247.262	81.82	59.291	47.03	671.468	89.26	134.155	51.06
HLA-A	+	upstream MR	A	788.274	89.41	1316.23	93.61	1316.24	99.73	2655.75	100
HLA-B	+	upstream MR	A	775.611	77.6	1550.32	90.87	2983.59	100	5192.03	100
HLA-C	+	upstream MR	A	542.32	79.02	1041.48	91.32	1410.83	99.73	2952.01	100
HLA-DMA	+	upstream MR	A	6.929	6.37	3.92	2.74	1164.69	93.1	59.315	17.02
HLA-DMB	+	upstream MR	A	2.713	2.84	1.984	0.91	1408.29	89.39	84.989	11.7
HLA-DOA	+	upstream MR	A	1.694	28.46	0.661	20.09	126.43	76.66	4.374	29.79
HLA-DOB	+	upstream MR	A	1.689	2.23	1.072	0.91	11.371	4.24	0	0
HLA-DPA1	+	upstream MR	A	8.583	3.42	2.023	1.37	5377.03	97.48	298.676	44.68
HLA-DPB1	+	upstream MR	A	2.865	6.79	0.019	1.37	734.017	94.16	96.552	46.81
HLA-DQA1	+	upstream MR	A	0.377	0.66	0	0	1272.65	80.9	4.858	8.51
HLA-DQA2	+	upstream MR	A	0.075	0.28	0	0	102.312	58.89	10.668	8.51
HLA-DQB1	+	upstream MR	A	1.243	1.19	1.293	1.37	933.64	90.85	17.091	14.89
HLA-DRB5	+	upstream MR	A	1.866	2.19	0	0	1068.15	96.95	48.279	41.49
HLA-E	+	upstream MR	A	84.981	52.4	245.877	74.89	1504.78	99.87	2026.53	100
HLA-F	+	upstream MR	A	22.431	32.38	106.809	61.64	133.38	83.42	409.213	90.43
HMGA1		TF	A	58.641	57.26	41.875	32.42	42.768	55.31	54.778	41.49
HMGA2		TF	A	3.522	8.73	0	0	0.09	0.66	0.417	8.51
HMGN1		upstream MR	A	599.32	92.53	101.052	43.38	378.349	79.18	519.864	68.09
HOXB7		upstream MR	A	8.339	9.31	0	0	4.556	5.57	2.746	1.06
HRH1		upstream MR	A	15.987	27.66	0.326	14.61	1.385	17.37	0.32	18.09
HSPA1B		upstream MR	A	578.911	57.48	686.239	62.56	1369.26	61.14	2415.6	64.89
HSPA2		upstream MR	I	36.374	22.12	1012.77	99.09	11.787	9.55	3.58	5.32
HSPB1		upstream MR	A	274.591	68.73	15.563	9.59	142.575	57.56	50.08	42.55
HSPG2		upstream MR	A	1.803	14.43	0.982	7.31	0.284	2.52	0.016	2.13
HYAL2		upstream MR	A	32.978	22.12	4.851	4.11	6.883	5.57	0	0
IBSP		upstream MR	A	1.356	0.26	0.177	0.91	292.473	7.29	0	0
ICAM1		upstream MR	A	13.854	25.02	17.908	25.57	154.051	65.38	40.005	32.98
IFIH1	+	upstream MR	A	9.001	12.24	14.273	18.72	10.776	18.17	13.812	11.7
IFNGR2	+	upstream MR	A	78.638	59.45	20.363	24.2	207.79	83.02	12.536	13.83
IFNLR1	+	upstream MR	A	7.307	89.1	4.352	81.28	23.218	91.91	8.685	92.55
IGF2		upstream MR	A	317.39	14.67	0.546	1.83	0.296	1.33	0	0
IGFBP3		upstream MR	A	325.811	19.2	0.114	1.37	1.631	1.33	12.767	6.38
IKBKE		upstream MR	A	3.107	5.03	2.051	0.91	28.973	25.86	37.033	21.28
IL10RA	+	upstream MR	A	0.382	0.9	0.045	0.91	197.14	81.17	199.019	52.13
IL12A	+	upstream MR	A	5.152	4.34	9.664	3.65	0.151	0.27	3.745	1.06
IL12RB1	+	upstream MR	A	7.217	72.21	4.679	57.53	20.466	76.92	36.164	82.98
IL13RA1	+	upstream MR	A	4.487	23.88	1.984	16.44	101.861	78.51	0.804	18.09
IL15	+	upstream MR	A	1.45	20.94	7.585	15.07	18.437	42.71	10.011	28.72
IL15RA	+	upstream MR	A	0.732	1.14	4.421	2.74	15.634	14.06	14.529	6.38
IL1R1	+	upstream MR	A	2.261	18.58	0.247	11.42	3.446	18.97	4.146	18.09
IL1RAP	+	upstream MR	A	75.109	42.82	2.296	1.37	58.111	49.2	13.38	6.38
IL20RB	+	upstream MR	A	2.311	4.62	0.787	0.46	1.503	2.65	9.871	2.13
IL21R	+	upstream MR	A	0.498	14.45	0.228	7.76	12.978	29.18	40.83	35.11
IL23A	+	upstream MR	A	1.849	2.59	0.081	0.46	2.601	1.99	18.727	4.26
IL2RA	+	upstream MR	A	0.285	11.5	0.419	10.05	23.615	25.07	52.678	19.15
IL2RB	+	upstream MR	A	0.129	0.36	0	0	0.086	0.13	118.753	67.02
IL2RG	+	upstream MR	A	1.211	0.42	0.108	0.91	24.823	15.78	761.305	78.72
IL4R	+	upstream MR	A	0.317	2.21	0	0	19.647	48.81	16.207	23.4
IL7	+	upstream MR	A	3.645	5.13	0	0	3.923	2.92	0.062	1.06
IL7R	+	upstream MR	A	0.128	0.28	0	0	18.598	12.86	526.936	56.38
INHBB		upstream MR	A	2.376	8.25	0.189	1.83	0.008	0.13	0	0
IQGAP1		upstream MR	A	23.976	48.16	49.42	79	58.004	72.28	123.785	76.6
IRF1	+	TF	A	47.098	95.25	81.106	94.06	45.586	95.62	95.553	98.94
IRF2	+	TF	A	37.01	38.96	56.696	51.6	64.98	49.2	80.256	32.98
IRF8	+	TF	A	0.616	1.01	0	0	406.732	79.18	5.546	4.26
ISG15	+	upstream MR	A	164.346	28.11	300.248	30.59	83.794	25.07	193.084	35.11
ITGB1		upstream MR	A	95.984	62.23	112.413	60.73	191.452	75.07	257.917	58.51
ITGB2		upstream MR	A	0.503	0.5	0	0	685.065	97.08	338.72	68.09
ITGB4		upstream MR	A	8.962	17.11	8.014	15.07	0.403	2.65	0.181	3.19
ITGB5		upstream MR	A	3.544	6.62	4.619	6.85	12.582	20.03	0	0
ITGB8		upstream MR	A	224.526	93.68	107.493	92.69	3.154	37.27	0.468	35.11
JAG1		upstream MR	A	70.616	60.29	1.35	6.85	4.38	10.08	0	0
JUN		TF	A	303.519	81.66	81.853	45.66	206.151	67.9	160.974	64.89
JUNB		TF	A	479.809	73.85	429.711	61.19	867.096	88.33	1752.35	80.85
KDR		upstream MR	A	0.402	1.85	6.315	7.76	0.074	1.33	0.025	2.13
KLK6		upstream MR	I	2.195	1.6	1866.06	98.17	0.428	0.27	3.156	1.06
KMT2A		upstream MR	I	#VALUE!	#VALUE!	#VALUE!	#VALUE!	#VALUE!	#VALUE!	#VALUE!	#VALUE!
KNL1		upstream MR	A	#VALUE!	#VALUE!	#VALUE!	#VALUE!	#VALUE!	#VALUE!	#VALUE!	#VALUE!
KPNA2		upstream MR	A	275.49	58.5	51.34	23.29	87.684	35.01	77.504	12.77
KSR2		upstream MR	I	0.408	6.99	0.096	1.37	0.014	3.98	0.014	4.26
LAMA4		upstream MR	A	28.173	37.55	1.848	6.85	0.208	7.29	0.044	3.19
LAMA5		upstream MR	A	20.151	57.88	0.198	2.74	0.211	1.59	0.017	2.13
LAMB2		upstream MR	A	57.462	48.62	3.425	9.13	11.146	22.55	0	0
LAMC3		upstream MR	A	0.224	0.86	1.808	3.65	0.081	0.27	0	0
LCK	+	upstream MR	A	0.206	0.28	0	0	0.969	0.27	623.115	72.34
LEFTY2		upstream MR	A	0.796	1.19	0.51	1.37	0	0	0	0
LFNG		upstream MR	A	9.975	17.27	0.819	0.46	3.199	9.68	4.703	7.45
LPAR2		upstream MR	A	13.623	10.14	0.166	1.37	21.91	19.1	100.227	20.21
LPAR5		upstream MR	A	0.292	0.67	0	0	145.2	64.19	20.703	10.64
LPAR6		upstream MR	A	22.001	20.72	0.847	2.28	420.377	80.9	52.521	18.09
LRP1B		upstream MR	I	12.273	51.87	4.973	24.2	0.084	1.59	0.018	1.06
LRP5		upstream MR	A	9.412	31.2	1.915	5.94	0.118	1.19	1.645	2.13
LTB	+	upstream MR	A	0.499	0.47	0	0	3.946	3.45	247.364	28.72
LTB4R		upstream MR	A	4.947	32.09	0.625	18.26	9.527	37.8	7.817	29.79
LTBP1		upstream MR	A	13.292	17.66	8.532	14.61	0.018	0.27	0	0
LTBR	+	upstream MR	A	6.579	6.91	9.276	8.68	127.505	74.54	0.801	2.13
LYN	+	upstream MR	A	3.751	8.26	0	0	50.42	61.14	0.57	2.13
MAD2L1		upstream MR	A	135.477	27.26	6.01	2.28	14.705	4.77	54.407	7.45
MAF		TF	A	7.042	23.72	0.356	3.2	35.603	68.3	38.633	46.81
MALT1	+	upstream MR	A	5.747	12.21	0.905	2.74	15.118	30.5	28.621	25.53
MAML2		upstream MR	A	41.975	79.48	6.272	24.66	14.778	48.94	6.388	23.4
MAP1B		upstream MR	I	214.058	94.36	221.808	100	1.265	7.69	1.087	4.26
MAP2K3		upstream MR	A	28.709	24.71	17.74	14.16	75.819	47.48	99.462	24.47
MAP3K1		upstream MR	A	24.324	51.55	1.665	5.94	9.139	32.49	20.717	24.47
MAP3K14		upstream MR	A	6.235	21.97	1.993	6.39	6.993	24.01	18.823	21.28
MAP3K20		upstream MR	A	#VALUE!	#VALUE!	#VALUE!	#VALUE!	#VALUE!	#VALUE!	#VALUE!	#VALUE!
MAP3K6		upstream MR	A	2.377	8.48	0.352	0.91	2.005	7.16	7.147	5.32
MAP3K8		upstream MR	A	2.227	3.38	0	0	251.981	65.65	48.41	23.4
MAP4K1		upstream MR	A	0.77	6.32	0.105	4.57	11.824	27.98	71.559	51.06
MAPKAP1		upstream MR	A	19.654	32.3	4.333	13.24	18.097	29.58	8.433	8.51
MAPKAPK3		upstream MR	A	13.678	18.71	11.365	9.59	58.704	49.73	98.411	40.43
MAVS	+	upstream MR	A	33.893	98	27.011	96.8	21.996	96.15	14.152	96.81
MC1R		upstream MR	A	5.441	12.31	1.491	3.65	0.83	3.58	9.4	6.38
MDM2		upstream MR	A	226.051	96.33	57.471	91.78	64.012	93.1	46.46	90.43
MERTK		upstream MR	A	11.278	18.88	0.217	0.46	190.046	68.17	0.25	2.13
MFAP2		upstream MR	A	18.415	9.41	0	0	0.006	0.13	0	0
MFAP5		upstream MR	A	3.218	58.92	2.059	50.68	2.957	63.4	2.971	61.7
MFNG		upstream MR	A	23.972	11.67	0	0	74.11	43.77	131.01	35.11
MMP14		upstream MR	A	6.323	24.73	0	0	9.613	39.12	0.456	1.06
MMP2		upstream MR	A	66.648	42.69	0.697	0.46	63.684	41.51	0.046	1.06
MMP9		upstream MR	A	2.144	1.22	0.107	0.46	7.201	2.92	0.016	1.06
MTBP		upstream MR	A	12.862	21.62	4.242	5.48	2.243	4.38	15.035	5.32
MUC1		upstream MR	A	0.734	1.94	0	0	0.009	0.13	0	0
MYB		TF	A	1.098	2.7	0	0	0.306	0.53	0.216	2.13
MYC		TF	A	55.278	32	4.056	1.83	38.526	21.49	24.991	10.64
MYO9A		upstream MR	I	14.714	43.09	11.905	32.42	6.804	20.95	11.505	19.15
MYRIP		upstream MR	I	3.201	7.72	0.676	2.74	0.233	1.06	0.047	2.13
NCOA2		upstream MR	I	13.71	38.02	19.291	34.7	12.942	37.14	36.77	38.3
NDP		upstream MR	A	27.74	17.25	44.374	31.05	0.097	1.33	0.1	3.19
NEDD4L		upstream MR	I	13.274	42.61	11.059	38.36	3.78	34.62	0.189	21.28
NEDD9		upstream MR	A	60.07	40.84	6.04	4.57	116.468	52.25	139.029	54.26
NF1		upstream MR	I	19.573	68.89	17.984	60.27	8.069	37.8	11.614	19.15
NFATC2		TF	A	2.904	12.71	0.78	0.91	11.983	39.39	26.86	41.49
NFKB1		TF	A	6.388	15.59	14.471	24.2	15.44	34.75	28.921	27.66
NFKB2		TF	A	0.732	4.9	0	0	3.715	16.98	10.191	9.57
NGFR		upstream MR	A	7.947	12.82	54.017	37.9	0.026	0.53	3.123	2.13
NIN		upstream MR	I	22.279	51.48	15.138	38.36	9.418	34.22	26.796	30.85
NKRF		upstream MR	I	10.688	16.07	6.733	6.85	9.996	11.14	41.34	20.21
NLK		upstream MR	I	14.004	38.39	22.727	47.95	4.775	16.98	2.196	12.77
NOD1	+	upstream MR	A	4.138	13.16	1.186	3.65	9.128	21.35	14.678	23.4
NOD2	+	upstream MR	A	0.753	2	10.268	9.59	11.318	20.16	2.172	4.26
NODAL		upstream MR	A	1.377	2.86	1.165	1.37	0.044	0.27	2.88	1.06
NOS1		upstream MR	I	1.057	45.34	2.292	38.36	0.297	41.38	0.365	42.55
NOTCH1		TF	A	34.816	67.62	12.424	40.18	8.641	35.01	6.413	15.96
NOTCH2		upstream MR	A	54.869	66.84	5.282	8.22	36.448	60.08	39.197	41.49
NPNT		upstream MR	A	41.217	20.34	0.01	0.46	0.023	0.66	0	0
NRAS		upstream MR	A	72.464	62.41	49.032	42.47	35.337	38.73	39.442	12.77
NTRK1		upstream MR	A	0.637	1.91	0.604	0.46	0.014	0.27	9.63	5.32
OSMR		upstream MR	A	38.491	73.54	8.251	59.36	1.612	61.54	2.249	79.79
OXTR		upstream MR	A	3.227	9.84	2.124	4.57	0.464	0.66	0.009	1.06
P2RY1		upstream MR	A	23.961	19.52	0	0	3.978	5.57	0.026	1.06
PABPC1		upstream MR	A	341.231	95.85	130.385	86.3	933.116	98.01	1163.4	100
PARD6B		upstream MR	A	17.236	75.36	8.213	66.67	3.416	71.09	15.052	70.21
PAX3		TF	A	7.495	7.05	0	0	0.025	0.27	0.063	1.06
PAXIP1		upstream MR	A	14.365	22.63	5.122	6.39	3.09	5.44	0.061	2.13
PBK		upstream MR	A	99.381	17.4	1.874	0.91	2.374	0.93	3.299	2.13
PDGFA		upstream MR	A	48.883	47.59	35.022	60.73	9.21	17.77	0.213	1.06
PDGFC		upstream MR	A	32.167	30.16	0.581	1.83	12.558	14.32	0	0
PDGFD		upstream MR	A	13.201	11.55	0.303	0.46	0.292	0.13	0.163	2.13
PDGFRB		upstream MR	A	11.742	9.75	0.498	0.91	0.743	0.93	3.714	1.06
PDIA3		upstream MR	A	296.869	83.37	306.756	82.65	365.028	82.76	289.527	64.89
PDP1		upstream MR	I	38.013	33.22	9.41	5.94	30.859	29.44	21.925	15.96
PER1		upstream MR	A	26.757	60.1	18.561	42.47	55.789	76.79	39.281	51.06
PGF		upstream MR	A	3.08	3.13	0.613	1.37	0.643	1.72	0	0
PIK3AP1		upstream MR	A	0.496	3.13	0.02	0.91	40.087	47.88	3.99	9.57
PINK1		upstream MR	I	16.16	33.83	15.318	22.37	9.167	20.56	17.401	11.7
PKIA		upstream MR	I	52.468	42.31	1.454	2.74	0.281	0.53	7.644	3.19
PKN1		upstream MR	A	16.221	33.29	5.792	16.44	21.27	32.1	43.859	32.98
PLAT		upstream MR	A	148.025	46.64	2.75	5.48	1.079	9.81	0.067	2.13
PLAU		upstream MR	A	27.591	9.69	0.118	0.46	232.074	47.21	0	0
PLK1		upstream MR	A	34.894	12.5	1.288	2.74	4.495	3.98	3.938	3.19
POFUT1		upstream MR	A	41.177	63.19	17.37	34.7	16.625	44.69	11.118	24.47
POGLUT1		upstream MR	A	48.761	46.6	36.347	31.51	23.89	24.54	27.042	15.96
PPM1L		upstream MR	I	13.159	18.14	3.49	5.94	4.823	8.22	0	0
PPP1CC		upstream MR	A	115.309	55.5	92.264	39.27	62.135	29.18	96.665	22.34
PPP1R1A		upstream MR	I	0.577	1.24	0.007	0.46	0.019	0.27	0	0
PPP2R2C		upstream MR	I	0.763	2.19	8.913	19.63	0	0	0.039	1.06
PPP2R5B		upstream MR	I	6.105	18.56	10.519	21	1.145	4.38	4.9	2.13
PPP3R1		upstream MR	I	15.886	21.68	11.594	10.5	12.501	17.24	23.24	11.7
PPP4C		upstream MR	A	58.729	43.28	17.5	12.79	38.767	26.79	39.536	11.7
PRKAG1		upstream MR	A	93.026	43.68	58.741	27.4	75.558	32.63	62.533	10.64
PRKAR1B		upstream MR	I	23.008	45.2	1.079	3.65	0.843	3.32	2.24	5.32
PRKD1		upstream MR	A	14.169	23.91	2.84	3.65	0.029	0.13	0	0
PRKN		upstream MR	I	#VALUE!	#VALUE!	#VALUE!	#VALUE!	#VALUE!	#VALUE!	#VALUE!	#VALUE!
PROS1		upstream MR	A	29.532	19.54	8.206	8.22	39.04	25.46	7.987	4.26
PSENEN		upstream MR	A	92.224	48.24	84.05	43.38	64.346	39.12	24.373	11.7
PTAFR		upstream MR	A	4.364	79.27	3.478	73.52	140.588	94.96	6.304	85.11
PTCH1		upstream MR	I	34.435	47.28	15.398	35.16	0.532	2.25	0.325	3.19
PTCRA	+	upstream MR	A	0.094	0.19	0	0	10.28	8.22	0	0
PTGER4		upstream MR	A	1.093	1.84	0.616	2.28	226.54	59.42	278.158	51.06
PTGIR		upstream MR	A	0.12	0.38	0	0	0.8	1.46	0	0
PTPN21		upstream MR	A	6.719	22.26	4.049	8.22	0.116	0.93	0	0
PTPRB		upstream MR	I	0.932	54.32	1.872	48.4	1.102	56.9	0.688	60.64
PTPRD		upstream MR	I	25.753	49.13	104.001	93.61	0.069	0.93	0.035	1.06
PTPRK		upstream MR	I	22.882	41.51	102.669	90.87	0.148	0.93	0.535	7.45
PTPRR		upstream MR	I	1.552	1.17	0	0	0.083	0.13	0.061	1.06
RACK1		upstream MR	A	#VALUE!	#VALUE!	#VALUE!	#VALUE!	#VALUE!	#VALUE!	#VALUE!	#VALUE!
RAF1		upstream MR	A	138.605	75.61	68.158	51.14	59.101	48.81	69.335	30.85
RAN		upstream MR	A	908.311	91.58	378.085	76.26	344.442	67.51	469.987	58.51
RASGRP4		upstream MR	A	2.48	51.33	1.708	41.55	15.021	67.77	6.828	59.57
RBBP8		upstream MR	A	29.501	36.19	1.34	4.11	8.089	16.45	4.992	3.19
RBP1		upstream MR	A	366.453	73.2	93.705	39.27	1.756	23.74	1.333	28.72
RELA		TF	A	30.614	47.27	18.065	29.22	23.394	38.33	23.211	20.21
RELB		TF	A	2.719	6.76	1.61	3.2	7.562	15.38	4.316	8.51
REST		TF	A	15.289	40.32	17.927	33.79	10.012	26.13	40.386	31.91
RHOA		upstream MR	A	547.813	92.77	877.391	99.54	847.637	96.15	729.736	81.91
RHOC		upstream MR	A	251.427	70.71	29.099	19.18	113.005	49.34	125.158	26.6
RHOH		upstream MR	A	0.716	0.52	0.074	0.46	37.815	22.41	273.827	67.02
RICTOR		upstream MR	I	19.54	50.14	38.234	64.84	13.927	37	35.728	39.36
RIPK2	+	upstream MR	A	33.63	28.79	26.479	15.53	87.266	44.16	37.495	10.64
RNF135	+	upstream MR	A	17.056	16.64	1.12	4.11	98.192	55.84	29.042	7.45
RNF146		upstream MR	I	69.133	39.62	93.839	39.27	43.812	21.88	31.616	8.51
ROCK1		upstream MR	A	32.19	62	26.392	45.66	54.586	69.36	76.21	62.77
ROR2		upstream MR	A	1.44	2.23	0	0	3.002	5.84	0	0
RRAS		upstream MR	A	3.783	3.95	2.204	1.37	9.283	7.43	0	0
RRAS2		upstream MR	A	10.626	10.36	4.165	5.02	1.053	1.72	11.658	4.26
RSF1		upstream MR	I	64.141	80.27	35.515	59.36	24.595	45.36	57.28	42.55
RUNX2		TF	A	1.212	3.18	0.004	0.46	26.038	42.31	64.068	50
RYK		upstream MR	A	11.777	22.5	4.215	5.94	6.38	9.15	8.754	9.57
S1PR2		upstream MR	A	37.059	91.32	14.731	86.3	15.899	86.74	16.045	94.68
S1PR3		upstream MR	A	6.399	36.76	2.456	25.11	1.143	28.91	0.536	30.85
S1PR4		upstream MR	A	0.082	0.12	0	0	1.234	1.33	3.679	7.45
SATB1		TF	I	25.41	39.49	9.332	15.53	17.87	28.65	41.044	26.6
SEM1		upstream MR	A	#VALUE!	#VALUE!	#VALUE!	#VALUE!	#VALUE!	#VALUE!	#VALUE!	#VALUE!
SGK2		upstream MR	I	1.577	2.9	89.432	55.71	0.632	0.66	0.591	2.13
SHC1		upstream MR	A	30.297	39.33	4.853	10.5	26.644	38.2	25.47	22.34
SIX1		upstream MR	A	16.431	17.21	0	0	0.025	0.66	0	0
SMAD1		TF	A	19.962	31.44	1.942	4.57	0.368	0.8	0.481	2.13
SMAD5		upstream MR	A	41.026	88.42	17.051	69.86	13.411	75.86	26.158	76.6
SMAD7		TF	I	3.535	3.99	12.849	10.96	27.947	24.27	29.893	15.96
SMARCB1		upstream MR	A	99.392	75.39	43.908	48.4	35.435	39.92	19.142	17.02
SMARCC1		upstream MR	A	31.415	61.39	9.757	24.66	9.202	28.38	8.425	22.34
SMARCD1		upstream MR	A	41.533	70.06	19.152	44.29	4.422	16.84	6.004	13.83
SMO		upstream MR	A	4.255	16.86	0	0	0.193	0.66	0	0
SNCB		upstream MR	I	2.673	4.62	0	0	0.032	0.13	0	0
SP3		upstream MR	A	40.593	62.67	17.395	27.85	31.368	46.95	33.699	32.98
SPI1		TF	A	0.058	0.6	0	0	24.066	59.28	0.357	1.06
SPRY1		upstream MR	A	37.891	41.31	0.084	0.91	41.902	22.94	7.443	12.77
SPRY2		upstream MR	A	85.211	45.08	30.599	23.74	33.831	20.42	5.71	2.13
SREBF2		TF	I	33.164	59.36	26.873	57.08	10.306	29.05	6.232	19.15
SRGAP3		upstream MR	I	23.533	51.54	8.863	31.05	8.175	28.65	9.785	14.89
STARD13		upstream MR	I	8.906	23.23	24.894	47.95	6.072	16.18	0.303	2.13
STAT1		TF	A	117.066	53.3	222.208	62.56	93.988	44.16	169.506	36.17
STAT3		TF	A	100.552	88.07	104.43	84.47	86.859	84.88	74.545	69.15
STAT5A		TF	A	2.373	7.56	1.808	6.85	16.727	29.05	15.997	12.77
STRADB		upstream MR	A	94.731	41.8	100.795	36.99	25.76	12.2	13.284	5.32
TAB2		upstream MR	A	16.397	38.73	8.934	21	36.209	55.31	54.53	34.04
TANK		upstream MR	A	89.326	38.13	68.198	24.2	114.832	45.23	232.828	47.87
TBXA2R		upstream MR	A	8.774	82.62	4.664	73.52	7.392	83.55	7.826	88.3
TEAD1		upstream MR	A	31.849	62.28	5.411	13.24	0.127	1.72	0.245	2.13
TEAD2		upstream MR	A	3.396	9.18	0	0	0.177	1.33	0.025	1.06
TEAD3		upstream MR	A	5.297	10.67	1.656	2.74	0.515	1.33	0.79	2.13
TEAD4		upstream MR	A	3.344	5.57	3.618	3.2	0.012	0.27	0	0
TF		upstream MR	I	13.313	10.21	5370.75	100	1.749	1.33	12.69	2.13
TFDP1		TF	A	23.117	26.3	10.219	10.05	5.721	10.48	11.653	8.51
TGFB1		upstream MR	A	0.668	5.23	0.004	0.46	7.203	34.62	5.252	24.47
TGFBR1		upstream MR	A	17.415	30.64	2.483	4.11	79.454	59.42	15.086	13.83
TGFBR2		upstream MR	A	1.718	4.58	2.708	3.2	47.988	51.33	68.353	36.17
THBS3		upstream MR	A	15.573	35.87	1.882	3.65	4.78	7.43	0	0
TIMELESS		upstream MR	A	27.775	39.73	7.07	16.89	8.1	21.35	6.447	11.7
TIPIN		upstream MR	A	49.761	24.39	18.385	9.13	14.841	5.97	24.339	5.32
TLR2	+	upstream MR	A	0.558	1.89	0.004	0.46	271.097	86.74	13.737	3.19
TLR4	+	upstream MR	A	5.649	7.52	1.761	3.2	77.349	60.61	1.966	1.06
TMED10		upstream MR	A	263.532	90.81	404.447	94.52	186.293	86.47	184.174	70.21
TNC		upstream MR	A	91.97	58.5	0.847	11.87	0.355	15.65	0.205	17.02
TNFRSF13C	+	upstream MR	I	0.193	0.52	0	0	1.424	1.06	0	0
TNFRSF14	+	upstream MR	A	12.447	12.11	4.346	3.65	85.04	53.32	122.253	44.68
TNFRSF1A	+	upstream MR	A	56.664	39.78	4.147	3.2	131.849	71.88	17.195	18.09
TNFRSF1B	+	upstream MR	A	12.935	37.8	0.604	23.29	180.971	90.05	94.812	57.45
TNFSF13B	+	upstream MR	A	4.914	6.85	0.479	0.46	77.739	52.12	8.122	2.13
TNFSF14	+	upstream MR	A	3.453	58.97	1.973	47.95	6.294	62.47	33.265	65.96
TOLLIP	+	upstream MR	I	35.338	51.1	46.697	55.25	23.86	33.69	9.45	10.64
TRAF7		upstream MR	A	31.005	62.25	9.15	20.55	18.85	38.33	12.42	17.02
TRIM25	+	upstream MR	A	9.462	36.65	3.922	11.42	14.931	40.45	12.725	24.47
TRIP6		upstream MR	A	24.51	30.05	4.802	7.76	8.118	15.38	0.085	1.06
TXN		upstream MR	A	145.966	69.69	146.52	66.67	53.193	36.47	96.854	41.49
TYK2		upstream MR	A	36.788	52.15	28.822	34.25	44.258	53.05	54.722	24.47
TYROBP	+	upstream MR	A	2.081	0.71	0	0	2427.72	98.01	78.721	8.51
UBE2O		upstream MR	I	10.635	33.43	6.129	15.53	2.705	12.33	3.049	11.7
ULK2		upstream MR	I	8.219	79.86	14.425	76.71	5.859	75.2	2.26	76.6
VAV1		upstream MR	A	0.064	0.15	1.049	0.46	46.513	39.26	35.099	28.72
VCAM1		upstream MR	A	11.763	4.12	0	0	0.537	1.06	0	0
VDR		TF	A	0.513	16.9	0.13	8.22	6.137	30.5	3.172	22.34
VEGFA		upstream MR	A	0.518	4.23	0.02	0.46	0.041	1.72	0	0
VEGFB		upstream MR	A	9.047	22.38	6.946	9.13	7.91	19.63	4.672	4.26
VEGFC		upstream MR	A	0.314	0.52	0	0	0	0	0	0
WAS		upstream MR	A	0.092	0.86	0	0	8.49	46.95	9.025	30.85
WWTR1		upstream MR	A	36.95	53.18	5.453	23.74	0.64	19.76	3.378	19.15
XXYLT1		upstream MR	A	13.888	22.54	5.531	6.39	3.844	8.22	0.063	2.13
YWHAG		upstream MR	I	89.206	87.88	63.221	84.02	20.767	55.17	11.234	20.21
YWHAH		upstream MR	I	55.96	41.28	21.801	20.55	134.83	65.25	32.214	17.02
ZAP70	+	upstream MR	A	0.394	0.82	0.188	0.91	0.643	0.53	217.703	65.96
ZBP1	+	upstream MR	A	1.427	24.54	0.738	15.98	2.722	26.26	35.098	43.62
ZBTB7A		TF	I	1.187	22.12	1.403	25.11	0.59	16.98	1.822	20.21
ZNRF3		upstream MR	I	7.743	61.94	1.36	43.84	0.879	48.01	1.096	45.74
